# Supplementary material for: Crystal structure and Hirshfeld surface analysis of 2-(4-nitro­phen­yl)-2-oxoethyl 2-chloro­benzoate
Source: Acta Crystallogr E Crystallogr Commun. 2019 Oct 31;75(Pt 11):1792–6. doi: 10.1107/S2056989019014336 (PMC6829745; doi:10.1107/S2056989019014336)
Supplement: Supplementary file 1 [file e-75-01792-sup1.cif]

##############################################################################
#                                                                            #
# This CIF contains the data in a paper accepted for publication in          #
# Acta Crystallographica Section E. It conforms to the requirements of       #
# Notes for Authors for Acta Crystallographica Section E, and has been       #
# peer reviewed under the auspices of the IUCr Commission on Journals.       #
#                                                                            #
# Full details of the Crystallographic Information File format               #
# are given in the paper "The Crystallographic Information File (CIF):       #
# a New Standard Archive File for Crystallography" by S. R. Hall, F. H.      #
# Allen and I. D. Brown [Acta Cryst. (1991), A47, 655-685].                  #
#                                                                            #
# The current version of the core CIF dictionary is obtainable from          #
# ftp://ftp.iucr.org/pub/cif_core.dic.                                       #
#                                                                            #
# Software is freely available for graphical display of the structure(s)     #
# in this CIF. For information consult the CIF software page                 #
# http://www.iucr.org/resources/cif/software.                                #
#                                                                            #
# This file may be used for bona fide research purposes within the           #
# scientific community so long as proper attribution is given to the journal # 
# article from which it was obtained.                                        #
#                                                                            #
##############################################################################
data_global
_audit_creation_method     'PLATON <TABLE ACC> option'
_journal_date_recd_electronic     2019-10-18
_journal_date_accepted     2019-10-21
_journal_name_full     'Acta Crystallographica, Section E'
_journal_year     2019
_journal_volume     75
_journal_issue     11
_journal_page_first     1792
_journal_page_last     1796
_journal_paper_category     GO
_journal_paper_doi     10.1107/S2056989019014336
_journal_coeditor_code     SU5521
_publ_contact_author_name
;
'Dr. Ismail Warad'
;
_publ_contact_author_address
;
Department of Chemistry,
Science College, An-Najah National University,
PO Box 7, Nablus, West Bank, Palestinian Territories
;
_publ_contact_author_email     'khalil.i@najah.edu'
_publ_contact_author_fax     '+972 9234 5982'
_publ_contact_author_phone     '+972 9234 5982'
_publ_section_title
;
Crystal structure and Hirshfeld surface analysis of 2-(4-nitrophenyl)-2-oxoethyl
2-chlorobenzoate
;
loop_
    _publ_author_name
    _publ_author_address
    'Sheshadri, S. N.'
;
Department of Chemistry
GSSS Institute of Engineering and Technology for Women
Mysuru 570 016, Karnataka, India
;
    'Chidan Kumar, C. S.'
;
Department of Engineering Chemistry, Vidya Vikas Institute of
Engineering & Technology, Visvesvaraya Technological University,
Alanahally, Mysuru 570 028, Karnataka,
India
;
    'Naveen, S.'
;
Department of Physics
School of Engineering and Technology
Jain University, Bangalore 562 112, India
;
    'Veeraiah, M. K.'
;
Department of Chemistry
Sri Siddhartha Institute of Technology
Tumkur 572 105, Karnataka, India
;
    'Raghava Reddy, Kakarla'
;
School of Chemical & Biomolecular Engineering
The University of Sydney
Sydney, NSW, Australia
;
    'Ismail Warad'
;
Department of Chemistry, Science College, An-Najah National University,
PO Box 7, Nablus, West Bank, Palestinian Territories
;
_publ_section_synopsis
;
The title compound, 2-(4-nitrophenyl)-2-oxoethyl 2-chlorobenzoate, is
relatively planar with the two aromatic rings being inclined to each other by
3.56(11)\%.
;
data_I
_chemical_name_systematic
;
2-(4-Nitrophenyl)-2-oxoethyl 2-chlorobenzoate
;
_chemical_name_common     ?
_chemical_formula_moiety     'C15 H10 Cl N O5'
_chemical_formula_sum     'C15 H10 Cl N O5'
_chemical_formula_structural     ?
_chemical_formula_iupac     'C15 H10 Cl N O5'
_chemical_formula_weight     319.69
_chemical_melting_point     ?
_chemical_compound_source     'see text'
_symmetry_cell_setting     monoclinic
_symmetry_space_group_name_H-M     'P 21/c'
_symmetry_space_group_name_Hall     '-P 2ybc'
loop_
    _symmetry_equiv_pos_site_id
    _symmetry_equiv_pos_as_xyz
    1 x,y,z
    2 -x,1/2+y,1/2-z
    3 -x,-y,-z
    4 x,1/2-y,1/2+z
_cell_length_a     12.6646(18)
_cell_length_b     12.4099(18)
_cell_length_c     9.0902(13)
_cell_angle_alpha     90
_cell_angle_beta     99.947(2)
_cell_angle_gamma     90
_cell_volume     1407.2(3)
_cell_formula_units_Z     4
_cell_measurement_reflns_used     6264
_cell_measurement_theta_min     2.31
_cell_measurement_theta_max     27.46
_cell_measurement_temperature     294
_cell_special_details
;
;
_exptl_crystal_description     'block'
_exptl_crystal_colour     'colourless'
_exptl_crystal_size_max     0.553
_exptl_crystal_size_mid     0.257
_exptl_crystal_size_min     0.191
_exptl_crystal_size_rad     ?
_exptl_crystal_density_diffrn     1.509
_exptl_crystal_density_meas     ?
_exptl_crystal_density_method     'Not Measured'
_exptl_crystal_F_000     656
_exptl_absorpt_coefficient_mu     0.295
_exptl_absorpt_correction_type     multi-scan
_exptl_absorpt_process_details
;
(SADABS; Bruker, 2012)
;
_exptl_absorpt_correction_T_min     0.796
_exptl_absorpt_correction_T_max     0.946
_exptl_special_details
;
;
_diffrn_ambient_temperature     294
_diffrn_radiation_type     'MoK\a'
_diffrn_radiation_wavelength     0.71073
_diffrn_radiation_source     'Rotating Anode'
_diffrn_radiation_monochromator     'graphite'
_diffrn_measurement_device_type
;
Bruker APEXII DUO CCD area-detector
;
_diffrn_measurement_method     '\f and \w scans'
_diffrn_detector_area_resol_mean     18.4
_diffrn_reflns_number     36449
_diffrn_reflns_av_R_equivalents     0.0581
_diffrn_reflns_av_sigmaI/netI     0.0340
_diffrn_reflns_theta_min     1.63
_diffrn_reflns_theta_max     30.07
_diffrn_reflns_theta_full     25.24
_diffrn_measured_fraction_theta_max     0.997
_diffrn_measured_fraction_theta_full     1.000
_diffrn_reflns_limit_h_min     -17
_diffrn_reflns_limit_h_max     17
_diffrn_reflns_limit_k_min     -17
_diffrn_reflns_limit_k_max     17
_diffrn_reflns_limit_l_min     -12
_diffrn_reflns_limit_l_max     12
_diffrn_reflns_reduction_process
;
;
_diffrn_radiation_probe     x-ray
_refine_special_details
;
 Refinement on F^2^ for ALL reflections except those
 flagged by the user for potential systematic errors.
 Weighted R-factors wR and all goodnesses of fit S
 are based on F^2^, conventional R-factors R are based
 on F, with F set to zero for negative F^2^. The
 observed criterion of F^2^ > 2sigma(F^2^) is used only
 for calculating -R-factor-obs etc. and is not
 relevant to the choice of reflections for refinement.
 R-factors based on F^2^ are statistically about twice
 as large as those based on F, and R-factors based on
 ALL data will be even larger.
;
_reflns_number_total     4122
_reflns_number_gt     2586
_reflns_threshold_expression     I>2\s(I)
_refine_ls_structure_factor_coef     Fsqd
_refine_ls_matrix_type     full
_refine_ls_R_factor_all     0.1016
_refine_ls_R_factor_gt     0.0544
_refine_ls_wR_factor_gt     0.1136
_refine_ls_wR_factor_ref     0.1405
_refine_ls_goodness_of_fit_ref     1.056
_refine_ls_restrained_S_all     1.056
_refine_ls_number_reflns     4122
_refine_ls_number_parameters     199
_refine_ls_number_restraints     0
_refine_ls_number_constraints     ?
_refine_ls_hydrogen_treatment     constr
_refine_ls_weighting_scheme     calc
_refine_ls_weighting_details
           ' W=1/[\S^2^(FO^2^)+(0.0456P)^2^+0.8032P]  WHERE P=(FO^2^+2FC^2^)/3 '
_atom_sites_solution_hydrogens     geom
_atom_sites_solution_primary     ?
_atom_sites_solution_secondary     ?
_refine_ls_shift/su_max     0.000
_refine_ls_shift/su_mean     0.000
_refine_diff_density_max     0.264
_refine_diff_density_min     -0.437
_refine_ls_extinction_method     'none'
_refine_ls_abs_structure_details     ?
_refine_ls_abs_structure_Flack     .
loop_
    _atom_type_symbol
    _atom_type_description
    _atom_type_scat_dispersion_real
    _atom_type_scat_dispersion_imag
    _atom_type_scat_source
    C C 0.0033 0.0016 ' International Tables Vol C Tables 4.2.6.8 and 6.1.1.4'
    H H 0.0000 0.0000 ' International Tables Vol C Tables 4.2.6.8 and 6.1.1.4'
    Cl Cl 0.1484 0.1585 ' International Tables Vol C Tables 4.2.6.8 and 6.1.1.4'
    N N 0.0061 0.0033 ' International Tables Vol C Tables 4.2.6.8 and 6.1.1.4'
    O O 0.0106 0.0060 ' International Tables Vol C Tables 4.2.6.8 and 6.1.1.4'
_computing_data_collection
;
APEX2 (Bruker, 2012)
;
_computing_cell_refinement
;
SAINT (Bruker, 2012)
;
_computing_data_reduction
;
SAINT (Bruker, 2012)
;
_computing_structure_solution
;
SHELXS97 (Sheldrick, 2008)
;
_computing_structure_refinement
;
SHELXL97 (Sheldrick, 2008)
;
_computing_molecular_graphics
;
Mercury (Macrae <i>et al.</i>, 2008)
;
_computing_publication_material
;
SHELXL97 (Sheldrick, 2008), PLATON (Spek, 2009)
and publCIF (Westrip, 2010)
;
loop_
    _atom_site_type_symbol
    _atom_site_label
    _atom_site_fract_x
    _atom_site_fract_y
    _atom_site_fract_z
    _atom_site_U_iso_or_equiv
    _atom_site_thermal_displace_type
    _atom_site_calc_flag
    _atom_site_refinement_flags
    _atom_site_occupancy
    _atom_site_disorder_assembly
    _atom_site_disorder_group
    Cl Cl1 0.13276(6) 0.19871(4) 0.64688(9) 0.0704(3) Uani d . 1.000 . .
    O O1 0.32241(12) 0.43016(11) 0.42430(17) 0.0451(5) Uani d . 1.000 . .
    O O2 0.44530(13) 0.57459(11) 0.32308(19) 0.0553(6) Uani d . 1.000 . .
    O O3 0.31616(15) 0.26717(12) 0.5238(2) 0.0662(7) Uani d . 1.000 . .
    O O4 0.8091(3) 0.28826(18) -0.0648(4) 0.1349(15) Uani d . 1.000 . .
    O O5 0.8233(2) 0.45298(17) -0.1127(3) 0.1031(10) Uani d . 1.000 . .
    N N1 0.78442(18) 0.38048(17) -0.0532(3) 0.0632(8) Uani d . 1.000 . .
    C C1 0.60280(16) 0.53537(15) 0.1467(2) 0.0378(6) Uani d . 1.000 . .
    C C2 0.68013(17) 0.51241(15) 0.0615(2) 0.0407(6) Uani d . 1.000 . .
    C C3 0.70239(17) 0.40590(16) 0.0379(2) 0.0432(7) Uani d . 1.000 . .
    C C4 0.65143(19) 0.32166(16) 0.0961(3) 0.0493(7) Uani d . 1.000 . .
    C C5 0.57408(18) 0.34589(15) 0.1802(3) 0.0458(7) Uani d . 1.000 . .
    C C6 0.54870(15) 0.45265(14) 0.2066(2) 0.0356(6) Uani d . 1.000 . .
    C C7 0.46407(16) 0.48220(15) 0.2957(2) 0.0367(6) Uani d . 1.000 . .
    C C8 0.40417(18) 0.38936(16) 0.3492(2) 0.0429(6) Uani d . 1.000 . .
    C C9 0.28099(17) 0.35666(15) 0.5069(2) 0.0394(6) Uani d . 1.000 . .
    C C10 0.19286(15) 0.40267(15) 0.5758(2) 0.0365(6) Uani d . 1.000 . .
    C C11 0.12673(17) 0.33809(16) 0.6478(2) 0.0414(6) Uani d . 1.000 . .
    C C12 0.05046(19) 0.3840(2) 0.7205(3) 0.0548(8) Uani d . 1.000 . .
    C C13 0.0388(2) 0.4942(2) 0.7222(3) 0.0604(9) Uani d . 1.000 . .
    C C14 0.10067(19) 0.55891(18) 0.6499(3) 0.0544(8) Uani d . 1.000 . .
    C C15 0.17715(17) 0.51397(16) 0.5769(3) 0.0443(7) Uani d . 1.000 . .
    H H1 0.58650 0.60680 0.16450 0.0450 Uiso c RU 1.000 . .
    H H2 0.71620 0.56730 0.02110 0.0490 Uiso c RU 1.000 . .
    H H4 0.66890 0.25050 0.07900 0.0590 Uiso c RU 1.000 . .
    H H5 0.53830 0.29040 0.21980 0.0550 Uiso c RU 1.000 . .
    H H8A 0.37220 0.34550 0.26490 0.0510 Uiso c RU 1.000 . .
    H H8B 0.45330 0.34460 0.41680 0.0510 Uiso c RU 1.000 . .
    H H12 0.00710 0.34040 0.76810 0.0660 Uiso c RU 1.000 . .
    H H13 -0.01150 0.52480 0.77300 0.0720 Uiso c RU 1.000 . .
    H H14 0.09130 0.63320 0.64990 0.0650 Uiso c RU 1.000 . .
    H H15 0.21870 0.55860 0.52770 0.0530 Uiso c RU 1.000 . .
loop_
    _atom_site_aniso_label
    _atom_site_aniso_U_11
    _atom_site_aniso_U_22
    _atom_site_aniso_U_33
    _atom_site_aniso_U_12
    _atom_site_aniso_U_13
    _atom_site_aniso_U_23
    Cl1 0.0741(4) 0.0363(3) 0.1119(6) -0.0032(3) 0.0471(4) 0.0109(3)
    O1 0.0529(9) 0.0353(7) 0.0540(9) 0.0031(6) 0.0285(7) 0.0035(6)
    O2 0.0648(11) 0.0323(7) 0.0754(11) -0.0003(7) 0.0311(9) -0.0077(7)
    O3 0.0755(12) 0.0382(8) 0.0983(14) 0.0158(8) 0.0524(11) 0.0190(8)
    O4 0.165(3) 0.0587(13) 0.222(3) 0.0172(14) 0.149(3) -0.0060(16)
    O5 0.1241(19) 0.0699(13) 0.144(2) -0.0058(13) 0.1036(18) 0.0043(13)
    N1 0.0670(14) 0.0509(11) 0.0825(16) -0.0031(10) 0.0433(12) -0.0073(11)
    C1 0.0436(11) 0.0268(8) 0.0437(11) -0.0021(7) 0.0095(9) -0.0019(8)
    C2 0.0446(11) 0.0342(9) 0.0456(12) -0.0058(8) 0.0141(9) 0.0031(8)
    C3 0.0444(12) 0.0394(10) 0.0504(13) -0.0019(9) 0.0214(10) -0.0037(9)
    C4 0.0588(14) 0.0296(9) 0.0659(15) -0.0004(9) 0.0284(12) -0.0048(9)
    C5 0.0554(13) 0.0288(9) 0.0591(14) -0.0051(9) 0.0268(11) -0.0009(9)
    C6 0.0393(10) 0.0295(8) 0.0392(11) -0.0031(7) 0.0106(9) -0.0026(8)
    C7 0.0412(11) 0.0320(9) 0.0383(11) -0.0015(8) 0.0105(9) -0.0013(8)
    C8 0.0517(12) 0.0341(9) 0.0486(12) 0.0005(8) 0.0250(10) -0.0021(8)
    C9 0.0428(11) 0.0322(9) 0.0458(12) -0.0011(8) 0.0149(9) 0.0010(8)
    C10 0.0355(10) 0.0339(9) 0.0410(11) 0.0012(7) 0.0089(9) 0.0032(8)
    C11 0.0409(11) 0.0368(9) 0.0491(12) -0.0001(8) 0.0149(9) 0.0046(9)
    C12 0.0500(13) 0.0566(13) 0.0644(16) 0.0006(11) 0.0288(12) 0.0066(12)
    C13 0.0540(14) 0.0560(14) 0.0790(18) 0.0104(11) 0.0336(14) -0.0026(13)
    C14 0.0537(14) 0.0369(11) 0.0762(17) 0.0096(9) 0.0214(13) -0.0022(10)
    C15 0.0456(12) 0.0343(10) 0.0553(13) 0.0018(8) 0.0150(10) 0.0030(9)
_geom_special_details
;
 Bond distances, angles etc. have been calculated using the
 rounded fractional coordinates. All su's are estimated
 from the variances of the (full) variance-covariance matrix.
 The cell esds are taken into account in the estimation of
 distances, angles and torsion angles
;
loop_
    _geom_bond_atom_site_label_1
    _geom_bond_atom_site_label_2
    _geom_bond_site_symmetry_1
    _geom_bond_site_symmetry_2
    _geom_bond_distance
    _geom_bond_publ_flag
    Cl1 C11 . . 1.732(2) no
    O1 C8 . . 1.428(3) no
    O1 C9 . . 1.344(2) no
    O2 C7 . . 1.206(2) no
    O3 C9 . . 1.197(2) no
    O4 N1 . . 1.196(3) no
    O5 N1 . . 1.199(3) no
    N1 C3 . . 1.470(3) no
    C1 C2 . . 1.379(3) no
    C1 C6 . . 1.396(3) no
    C2 C3 . . 1.376(3) no
    C3 C4 . . 1.381(3) no
    C4 C5 . . 1.376(3) no
    C5 C6 . . 1.394(3) no
    C6 C7 . . 1.496(3) no
    C7 C8 . . 1.506(3) no
    C9 C10 . . 1.485(3) no
    C10 C11 . . 1.401(3) no
    C10 C15 . . 1.396(3) no
    C11 C12 . . 1.384(3) no
    C12 C13 . . 1.376(4) no
    C13 C14 . . 1.367(4) no
    C14 C15 . . 1.383(3) no
    C1 H1 . . 0.9300 no
    C2 H2 . . 0.9300 no
    C4 H4 . . 0.9300 no
    C5 H5 . . 0.9300 no
    C8 H8A . . 0.9700 no
    C8 H8B . . 0.9700 no
    C12 H12 . . 0.9300 no
    C13 H13 . . 0.9300 no
    C14 H14 . . 0.9300 no
    C15 H15 . . 0.9300 no
loop_
    _geom_angle_atom_site_label_1
    _geom_angle_atom_site_label_2
    _geom_angle_atom_site_label_3
    _geom_angle_site_symmetry_1
    _geom_angle_site_symmetry_2
    _geom_angle_site_symmetry_3
    _geom_angle
    _geom_angle_publ_flag
    C8 O1 C9 . . . 114.31(15) no
    O4 N1 O5 . . . 123.0(3) no
    O4 N1 C3 . . . 118.4(3) no
    O5 N1 C3 . . . 118.6(2) no
    C2 C1 C6 . . . 120.74(17) no
    C1 C2 C3 . . . 118.07(18) no
    N1 C3 C2 . . . 118.53(18) no
    N1 C3 C4 . . . 118.41(19) no
    C2 C3 C4 . . . 123.1(2) no
    C3 C4 C5 . . . 118.17(19) no
    C4 C5 C6 . . . 120.72(19) no
    C1 C6 C5 . . . 119.24(18) no
    C1 C6 C7 . . . 118.47(16) no
    C5 C6 C7 . . . 122.29(18) no
    O2 C7 C6 . . . 122.01(18) no
    O2 C7 C8 . . . 122.19(19) no
    C6 C7 C8 . . . 115.80(16) no
    O1 C8 C7 . . . 109.30(16) no
    O1 C9 O3 . . . 121.9(2) no
    O1 C9 C10 . . . 111.65(16) no
    O3 C9 C10 . . . 126.36(19) no
    C9 C10 C11 . . . 122.06(17) no
    C9 C10 C15 . . . 120.13(18) no
    C11 C10 C15 . . . 117.74(18) no
    Cl1 C11 C10 . . . 122.61(16) no
    Cl1 C11 C12 . . . 116.66(17) no
    C10 C11 C12 . . . 120.71(19) no
    C11 C12 C13 . . . 120.0(2) no
    C12 C13 C14 . . . 120.5(2) no
    C13 C14 C15 . . . 120.1(2) no
    C10 C15 C14 . . . 121.0(2) no
    C2 C1 H1 . . . 120.00 no
    C6 C1 H1 . . . 120.00 no
    C1 C2 H2 . . . 121.00 no
    C3 C2 H2 . . . 121.00 no
    C3 C4 H4 . . . 121.00 no
    C5 C4 H4 . . . 121.00 no
    C4 C5 H5 . . . 120.00 no
    C6 C5 H5 . . . 120.00 no
    O1 C8 H8A . . . 110.00 no
    O1 C8 H8B . . . 110.00 no
    C7 C8 H8A . . . 110.00 no
    C7 C8 H8B . . . 110.00 no
    H8A C8 H8B . . . 108.00 no
    C11 C12 H12 . . . 120.00 no
    C13 C12 H12 . . . 120.00 no
    C12 C13 H13 . . . 120.00 no
    C14 C13 H13 . . . 120.00 no
    C13 C14 H14 . . . 120.00 no
    C15 C14 H14 . . . 120.00 no
    C10 C15 H15 . . . 120.00 no
    C14 C15 H15 . . . 119.00 no
loop_
    _geom_torsion_atom_site_label_1
    _geom_torsion_atom_site_label_2
    _geom_torsion_atom_site_label_3
    _geom_torsion_atom_site_label_4
    _geom_torsion_site_symmetry_1
    _geom_torsion_site_symmetry_2
    _geom_torsion_site_symmetry_3
    _geom_torsion_site_symmetry_4
    _geom_torsion
    _geom_torsion_publ_flag
    C9 O1 C8 C7 . . . . -164.95(16) no
    C8 O1 C9 O3 . . . . 5.3(3) no
    C8 O1 C9 C10 . . . . -177.15(15) no
    O4 N1 C3 C2 . . . . 174.8(3) no
    O4 N1 C3 C4 . . . . -5.1(4) no
    O5 N1 C3 C2 . . . . -5.4(3) no
    O5 N1 C3 C4 . . . . 174.7(3) no
    C6 C1 C2 C3 . . . . -0.2(3) no
    C2 C1 C6 C5 . . . . 0.4(3) no
    C2 C1 C6 C7 . . . . -178.83(17) no
    C1 C2 C3 N1 . . . . 179.79(19) no
    C1 C2 C3 C4 . . . . -0.4(3) no
    N1 C3 C4 C5 . . . . -179.5(2) no
    C2 C3 C4 C5 . . . . 0.7(4) no
    C3 C4 C5 C6 . . . . -0.5(4) no
    C4 C5 C6 C1 . . . . 0.0(3) no
    C4 C5 C6 C7 . . . . 179.2(2) no
    C1 C6 C7 O2 . . . . -3.7(3) no
    C1 C6 C7 C8 . . . . 176.42(17) no
    C5 C6 C7 O2 . . . . 177.1(2) no
    C5 C6 C7 C8 . . . . -2.8(3) no
    O2 C7 C8 O1 . . . . 3.6(3) no
    C6 C7 C8 O1 . . . . -176.59(15) no
    O1 C9 C10 C11 . . . . 170.13(17) no
    O1 C9 C10 C15 . . . . -13.2(3) no
    O3 C9 C10 C11 . . . . -12.5(3) no
    O3 C9 C10 C15 . . . . 164.3(2) no
    C9 C10 C11 Cl1 . . . . -6.6(3) no
    C9 C10 C11 C12 . . . . 175.2(2) no
    C15 C10 C11 Cl1 . . . . 176.60(17) no
    C15 C10 C11 C12 . . . . -1.6(3) no
    C9 C10 C15 C14 . . . . -175.3(2) no
    C11 C10 C15 C14 . . . . 1.6(3) no
    Cl1 C11 C12 C13 . . . . -178.1(2) no
    C10 C11 C12 C13 . . . . 0.2(3) no
    C11 C12 C13 C14 . . . . 1.3(4) no
    C12 C13 C14 C15 . . . . -1.3(4) no
    C13 C14 C15 C10 . . . . -0.2(4) no
loop_
    _geom_hbond_atom_site_label_D
    _geom_hbond_atom_site_label_H
    _geom_hbond_atom_site_label_A
    _geom_hbond_site_symmetry_A
    _geom_hbond_distance_DH
    _geom_hbond_distance_HA
    _geom_hbond_distance_DA
    _geom_hbond_angle_DHA
    _geom_hbond_publ_flag
    C2 H2 O3 2_655 0.93 2.54 3.258(2) 135 yes
    C8 H8A O3 4_554 0.97 2.59 3.553(3) 171 yes
    C13 H13 Cl1 2_556 0.93 2.82 3.670(3) 153 yes
    C14 H14 O4 2_655 0.93 2.50 3.211(4) 134 yes
