# Supplementary material for: Crystal structure and Hirshfeld surface analysis of 2-(4-nitro­phen­yl)-2-oxoethyl 2-chloro­benzoate
Source: Acta Crystallogr E Crystallogr Commun. 2019 Oct 31;75(Pt 11):1792–6. doi: 10.1107/S2056989019014336 (PMC6829745; doi:10.1107/S2056989019014336)
Supplement: Supplementary file 2 [file e-75-01792-Isup2.hkl]

#
# h,k,l, Fc-squared, Fo-squared, sigma(Fo-squared), status flag
#
data_I
_shelx_title ' mo_4no2_2_0m in P2(1)/c (RT)'
_shelx_refln_list_code          4
_shelx_F_calc_maximum      396.81
_exptl_crystal_F_000       656.00
_reflns_d_resolution_high  0.7093

loop_
 _space_group_symop_operation_xyz
 'x, y, z'
 '-x, y+1/2, -z+1/2'
 '-x, -y, -z'
 'x, -y-1/2, z-1/2'

_cell_length_a    12.6646
_cell_length_b    12.4099
_cell_length_c     9.0902
_cell_angle_alpha  90.000
_cell_angle_beta   99.947
_cell_angle_gamma  90.000

_shelx_F_squared_multiplier     1.000

loop_
 _refln_index_h
 _refln_index_k
 _refln_index_l
 _refln_F_squared_calc
 _refln_F_squared_meas
 _refln_F_squared_sigma
 _refln_observed_status
   1   0   0        602.44        555.67         6.17 o
   2   0   0       3129.39       3160.82        25.92 o
   3   0   0       2082.17       2168.51        20.62 o
   4   0   0       4182.99       4319.11        40.23 o
   5   0   0         71.60         76.45         2.07 o
   6   0   0       1299.95       1285.26        13.98 o
   7   0   0       1866.64       1895.51        19.92 o
   8   0   0       1999.28       2130.75        22.50 o
   9   0   0        475.69        467.73         7.48 o
  10   0   0          5.12          0.58         2.18 o
  11   0   0        177.53        200.21         7.47 o
  12   0   0        307.43        289.83         9.33 o
  13   0   0         11.98         10.83         3.94 o
  14   0   0         64.41         60.21         8.64 o
  15   0   0         50.95         64.98         9.07 o
  16   0   0          3.28          9.91         9.88 o
  17   0   0          1.30          9.70         9.34 o
   1   1   0       1817.48       1862.31        13.02 o
   2   1   0       1561.14       1572.18         9.91 o
   3   1   0        975.97        931.63         6.36 o
   4   1   0       3534.91       3736.80        24.06 o
   5   1   0       1914.86       1782.15        12.37 o
   6   1   0       1716.08       1650.15        11.84 o
   7   1   0        151.63        164.05         2.58 o
   8   1   0        707.93        704.29         7.43 o
   9   1   0        181.55        182.08         3.67 o
  10   1   0        159.71        153.09         3.76 o
  11   1   0        102.12         99.98         4.08 o
  12   1   0        157.76        183.37         6.67 o
  13   1   0          7.54         11.39         3.33 o
  14   1   0        109.30        116.79         6.92 o
  15   1   0         17.04         23.92         6.11 o
  16   1   0         17.58         19.32         8.41 o
  17   1   0          4.28         23.87        10.30 o
   0   2   0       6027.58       5799.68        82.51 o
   1   2   0       2239.97       2326.58        16.49 o
   2   2   0       2469.70       2537.39        17.40 o
   3   2   0         27.86         24.54         0.76 o
   4   2   0       1737.79       1715.34        12.18 o
   5   2   0        792.62        817.98         6.94 o
   6   2   0         26.39         22.26         1.12 o
   7   2   0        113.06        104.32         2.15 o
   8   2   0       1468.80       1495.87        12.77 o
   9   2   0         27.22         29.49         2.24 o
  10   2   0         20.59         19.79         2.15 o
  11   2   0        165.15        183.06         5.64 o
  12   2   0          3.06         -2.19         2.61 o
  13   2   0         38.09         24.36         3.97 o
  14   2   0        239.30        268.78         9.55 o
  15   2   0          2.99         13.20         6.26 o
  16   2   0          5.06          4.88        10.57 o
  17   2   0          1.07          8.80        14.01 o
   1   3   0        690.15        737.98         6.73 o
   2   3   0       2170.06       2105.10        14.96 o
   3   3   0        207.35        243.31         2.86 o
   4   3   0        529.03        501.25         4.56 o
   5   3   0          5.35          8.07         0.74 o
   6   3   0       3063.12       3247.11        23.35 o
   7   3   0          2.66          4.58         1.04 o
   8   3   0        110.66        114.82         2.82 o
   9   3   0         44.82         46.83         2.29 o
  10   3   0         73.86         83.01         3.66 o
  11   3   0          0.07         -1.83         1.83 o
  12   3   0         15.96         13.74         3.13 o
  13   3   0        104.82        107.80         6.54 o
  14   3   0        119.63        112.15         7.00 o
  15   3   0          0.02          6.12         4.36 o
  16   3   0          3.67         -1.10         7.79 o
  17   3   0          0.28          1.82         9.37 o
   0   4   0         48.34         60.84         1.94 o
   1   4   0         72.85         72.04         1.54 o
   2   4   0         18.79         19.39         0.78 o
   3   4   0         50.16         51.19         1.61 o
   4   4   0        109.98        111.55         2.04 o
   5   4   0        235.03        233.81         3.09 o
   6   4   0       1593.78       1642.83        12.47 o
   7   4   0          0.60          0.16         0.88 o
   8   4   0          8.32          8.45         1.60 o
   9   4   0         14.09         10.99         1.87 o
  10   4   0         49.46         44.82         2.86 o
  11   4   0          0.04         -1.86         1.86 o
  12   4   0         14.34         16.12         3.90 o
  13   4   0         69.94         63.02         5.99 o
  14   4   0        140.57        136.47         8.18 o
  15   4   0          0.01          3.69         5.10 o
  16   4   0          0.00         -0.14         4.33 o
  17   4   0          2.68          1.94        10.00 o
   1   5   0         77.83         70.08         1.98 o
   2   5   0       4688.12       4863.39        32.49 o
   3   5   0        279.69        301.53         3.50 o
   4   5   0       1330.49       1405.94        11.62 o
   5   5   0        254.97        262.33         3.96 o
   6   5   0        307.13        319.17         4.23 o
   7   5   0         32.08         28.13         1.78 o
   8   5   0         40.35         45.82         2.53 o
   9   5   0         68.00         63.27         3.12 o
  10   5   0        164.06        166.37         4.83 o
  11   5   0          4.40          1.31         2.18 o
  12   5   0        111.92        119.63         5.53 o
  13   5   0         76.40         85.20         6.50 o
  14   5   0          3.14          2.90         4.08 o
  15   5   0          3.96         -0.09         5.53 o
  16   5   0          1.12          7.84         5.01 o
   0   6   0          1.51         -0.34         1.08 o
   1   6   0        560.24        561.77         5.97 o
   2   6   0        441.82        507.05         4.93 o
   3   6   0        215.20        188.47         2.82 o
   4   6   0        297.77        325.24         3.82 o
   5   6   0         20.80         26.22         1.47 o
   6   6   0         26.15         26.82         1.58 o
   7   6   0         49.21         41.42         2.61 o
   8   6   0        498.25        483.55         6.98 o
   9   6   0         38.08         40.59         2.94 o
  10   6   0        173.48        181.09         5.40 o
  11   6   0          4.25          4.95         2.30 o
  12   6   0          2.45          6.39         2.82 o
  13   6   0         18.89         23.85         4.32 o
  14   6   0          1.71          3.18         4.02 o
  15   6   0          5.17          4.43         4.83 o
  16   6   0          3.27         -3.00         5.44 o
   1   7   0         12.27         28.62         1.66 o
   2   7   0        177.72        150.08         2.40 o
   3   7   0          1.48          3.16         0.87 o
   4   7   0         38.15         43.84         2.08 o
   5   7   0         53.11         46.17         2.28 o
   6   7   0        511.16        482.55         6.28 o
   7   7   0        294.34        286.84         5.13 o
   8   7   0          8.57         10.03         2.28 o
   9   7   0        249.14        232.84         5.72 o
  10   7   0        109.47        109.83         4.86 o
  11   7   0         89.99         88.07         4.89 o
  12   7   0        121.40        125.66         5.89 o
  13   7   0         17.57         18.48         4.88 o
  14   7   0          0.16         -4.43         4.43 o
  15   7   0          3.00          7.99         8.77 o
  16   7   0          5.52          4.24         9.57 o
   0   8   0        476.70        403.83         7.54 o
   1   8   0          9.71          6.27         1.19 o
   2   8   0         21.35         24.69         1.33 o
   3   8   0        756.45        762.95         7.78 o
   4   8   0       1411.19       1377.75        13.84 o
   5   8   0        248.41        243.24         3.87 o
   6   8   0         39.84         38.64         2.39 o
   7   8   0        185.99        181.04         4.86 o
   8   8   0        220.09        226.28         5.66 o
   9   8   0        312.66        305.20         6.50 o
  10   8   0         74.55         80.77         4.39 o
  11   8   0          2.98          2.10         2.72 o
  12   8   0          0.06          1.45         2.93 o
  13   8   0          0.11          0.12         3.57 o
  14   8   0          9.42         12.22         5.19 o
  15   8   0          1.73         -4.21         6.78 o
   1   9   0         21.33         15.75         1.66 o
   2   9   0       1761.00       1608.10        14.12 o
   3   9   0         10.59         14.68         1.74 o
   4   9   0        292.14        261.15         4.70 o
   5   9   0        493.91        472.36         7.48 o
   6   9   0          0.18         -1.71         1.71 o
   7   9   0         22.17         19.42         2.50 o
   8   9   0          0.07         -1.93         1.93 o
   9   9   0         10.00          7.37         2.47 o
  10   9   0         61.26         62.28         4.36 o
  11   9   0         21.05         19.53         3.40 o
  12   9   0          0.53         -2.77         3.04 o
  13   9   0          3.19          3.90         3.63 o
  14   9   0          7.99         11.96         5.45 o
  15   9   0          1.15          2.46        10.80 o
   0  10   0        297.99        267.50         6.77 o
   1  10   0        523.40        487.23         5.99 o
   2  10   0         63.86         63.08         2.84 o
   3  10   0        187.58        171.43         4.24 o
   4  10   0         87.21         78.17         3.34 o
   5  10   0          7.61          2.80         1.53 o
   6  10   0        225.66        202.06         5.16 o
   7  10   0          0.52         -1.77         1.77 o
   8  10   0          9.32          7.12         2.51 o
   9  10   0         15.17         10.41         2.67 o
  10  10   0          2.05          9.11         3.12 o
  11  10   0         66.11         64.52         5.05 o
  12  10   0         17.38         19.41         4.19 o
  13  10   0          1.02         -1.44         3.45 o
  14  10   0          1.31         -1.60         5.45 o
   1  11   0         47.82         51.06         3.11 o
   2  11   0          0.13         -1.48         1.48 o
   3  11   0       1411.94       1369.87        13.77 o
   4  11   0        163.30        162.78         4.88 o
   5  11   0         26.47         22.79         1.96 o
   6  11   0         89.29         87.51         3.96 o
   7  11   0         38.88         38.24         3.27 o
   8  11   0          8.29          3.70         2.91 o
   9  11   0         43.51         47.19         4.12 o
  10  11   0         32.89         37.64         4.22 o
  11  11   0          0.06         -2.64         2.64 o
  12  11   0          0.75         -0.03         3.31 o
  13  11   0          0.02         -3.70         3.70 o
   0  12   0         25.43         31.01         4.28 o
   1  12   0        118.09        124.74         4.81 o
   2  12   0          1.78         -0.23         1.63 o
   3  12   0        263.76        275.84         6.12 o
   4  12   0         62.21         61.42         3.79 o
   5  12   0         42.11         35.30         2.53 o
   6  12   0         44.46         39.61         3.09 o
   7  12   0          0.03         -0.60         1.99 o
   8  12   0        101.19         89.66         4.67 o
   9  12   0          7.45          3.78         2.92 o
  10  12   0          0.18         -0.88         2.80 o
  11  12   0          1.37         -3.27         3.27 o
  12  12   0          1.90         -1.52         3.91 o
   1  13   0          0.45          3.15         2.21 o
   2  13   0          1.04          0.15         2.20 o
   3  13   0         36.17         21.43         2.87 o
   4  13   0        138.59        119.69         5.19 o
   5  13   0        108.61         94.16         4.60 o
   6  13   0          6.23          9.34         2.48 o
   7  13   0         12.11          9.38         2.72 o
   8  13   0         39.58         48.66         4.19 o
   9  13   0          7.28          3.03         5.30 o
  10  13   0          0.00          2.86         3.18 o
  11  13   0         10.87          6.13         3.78 o
   0  14   0         15.38         16.33         5.74 o
   1  14   0         10.32         19.28         3.13 o
   2  14   0          1.93         -0.41         2.56 o
   3  14   0          2.73          3.43         2.47 o
   4  14   0          9.23          8.81         3.10 o
   5  14   0         96.97         91.00         4.25 o
   6  14   0          3.52          2.95         2.37 o
   7  14   0         35.44         32.81         3.58 o
   8  14   0          9.85          8.53         3.23 o
   9  14   0         22.20         26.06         4.13 o
  10  14   0          5.97          7.71         4.48 o
   1  15   0         13.74         10.15         2.84 o
   2  15   0          3.83          2.71         2.59 o
   3  15   0          9.51          7.39         3.19 o
   4  15   0         50.79         45.44         5.43 o
   5  15   0          0.85         -1.91         2.28 o
   6  15   0         13.71         17.56         3.16 o
   7  15   0         12.13         10.36         3.26 o
   8  15   0         85.45         93.02         7.10 o
   9  15   0         15.96         36.09        16.17 o
   0  16   0          1.05         12.14         3.44 o
   1  16   0         30.10         36.26         3.32 o
   2  16   0          0.11         -0.41         3.16 o
   3  16   0          0.68          4.61         3.73 o
   4  16   0          3.61          1.03         3.85 o
   5  16   0         26.11         23.51         3.37 o
   6  16   0          8.21          5.94         5.91 o
   1  17   0         11.60         16.27         2.97 o
   2  17   0          0.26          2.50         4.00 o
   3  17   0          0.02         -0.63         7.49 o
   4  17   0         17.42         31.26         8.87 o
 -17   1   1          0.82          5.03         6.97 o
 -16   1   1          5.70          7.84         8.29 o
 -15   1   1          6.69         14.63         5.42 o
 -14   1   1         42.39         47.62         6.70 o
 -13   1   1         36.20         39.22         4.42 o
 -12   1   1         62.28         69.96         4.30 o
 -11   1   1        136.82        150.40         4.81 o
 -10   1   1          0.88         -1.31         1.31 o
  -9   1   1         30.55         35.46         2.03 o
  -8   1   1         11.91         11.57         1.29 o
  -7   1   1         40.08         44.98         1.80 o
  -6   1   1        438.34        428.64         4.65 o
  -5   1   1         11.03         17.92         1.03 o
  -4   1   1       2557.00       2548.65        18.60 o
  -3   1   1        663.66        661.35         5.52 o
  -2   1   1       1979.54       1997.16        14.04 o
  -1   1   1        591.92        575.09         4.07 o
   0   1   1         11.85         14.47         0.42 o
   1   1   1         12.24         17.65         0.56 o
   2   1   1         19.49         17.95         0.70 o
   3   1   1       1357.79       1426.50        10.31 o
   4   1   1       1173.38       1118.25         8.53 o
   5   1   1        337.70        330.94         3.66 o
   6   1   1        458.16        440.87         4.52 o
   7   1   1          0.24         -0.84         0.84 o
   8   1   1        297.60        296.78         3.65 o
   9   1   1         26.73         22.18         1.78 o
  10   1   1          1.48          0.09         1.56 o
  11   1   1         52.89         57.51         3.46 o
  12   1   1          9.57          9.11         2.92 o
  13   1   1         36.66         42.25         4.19 o
  14   1   1          7.85         11.57         4.56 o
  15   1   1         22.73         25.48         6.13 o
  16   1   1          4.87         18.98         7.20 o
  17   1   1          2.55         31.37        10.64 o
 -17   2   1          0.02          5.14         6.69 o
 -16   2   1          9.06          3.88         9.03 o
 -15   2   1          2.03          0.53         4.38 o
 -14   2   1          5.27          0.39         3.51 o
 -13   2   1          0.53          7.29         3.42 o
 -12   2   1         48.14         53.54         4.19 o
 -11   2   1         15.41         13.92         2.33 o
 -10   2   1          2.04          1.22         1.52 o
  -9   2   1        112.48        106.14         3.10 o
  -8   2   1        130.57        134.77         2.77 o
  -7   2   1       2015.13       2138.46        16.81 o
  -6   2   1        123.30         93.72         1.95 o
  -5   2   1        740.55        830.44         7.02 o
  -4   2   1       1376.80       1395.62        10.19 o
  -3   2   1       1585.03       1496.66        10.85 o
  -2   2   1        862.90        853.20         6.55 o
  -1   2   1       4511.41       4637.54        28.34 o
   0   2   1        361.48        325.09         2.98 o
   1   2   1      20700.89      21737.65       306.63 o
   2   2   1       1517.93       1402.47        10.12 o
   3   2   1       2674.22       2857.40        19.73 o
   4   2   1       1406.32       1370.49        11.27 o
   5   2   1        417.64        398.24         4.76 o
   6   2   1        127.07        121.02         2.66 o
   7   2   1         74.37         66.51         2.20 o
   8   2   1         69.64         69.78         2.42 o
   9   2   1        495.84        488.24         5.84 o
  10   2   1          1.14         -1.19         1.41 o
  11   2   1         35.30         45.83         4.05 o
  12   2   1          6.37          5.52         2.70 o
  13   2   1         26.20         20.41         3.73 o
  14   2   1         14.51         13.27         3.72 o
  15   2   1          4.83          3.70         9.34 o
  16   2   1          3.35         11.94         7.23 o
  17   2   1          0.13         20.71         7.32 o
 -17   3   1          0.02         14.69        15.72 o
 -16   3   1          5.06         10.98         6.59 o
 -15   3   1         20.68         16.97         4.34 o
 -14   3   1         23.80         31.60         4.98 o
 -13   3   1          0.61          0.66         3.43 o
 -12   3   1         29.12         35.68         4.41 o
 -11   3   1         50.48         51.76         3.41 o
 -10   3   1         10.49         10.17         2.10 o
  -9   3   1        199.40        187.32         3.89 o
  -8   3   1        357.40        330.36         4.47 o
  -7   3   1        468.13        474.35         5.37 o
  -6   3   1        204.51        236.03         3.18 o
  -5   3   1          0.33          3.62         0.76 o
  -4   3   1        201.70        202.07         2.39 o
  -3   3   1       1409.14       1432.76        10.32 o
  -2   3   1       1078.48       1013.74         8.08 o
  -1   3   1       2324.76       2307.87        16.24 o
   0   3   1        721.64        750.16         6.50 o
   1   3   1         22.85         27.52         1.22 o
   2   3   1        911.71        892.79         7.18 o
   3   3   1       2154.09       2135.29        14.76 o
   4   3   1        150.02        151.39         1.95 o
   5   3   1        851.66        823.59         7.73 o
   6   3   1         19.54         16.05         1.28 o
   7   3   1          9.51          7.94         1.16 o
   8   3   1         70.40         80.13         2.48 o
   9   3   1         32.81         30.98         1.97 o
  10   3   1        127.37        131.18         4.19 o
  11   3   1          6.06          3.07         2.53 o
  12   3   1         16.99         20.88         3.34 o
  13   3   1         10.84         11.12         3.33 o
  14   3   1          0.01          5.62         3.89 o
  15   3   1          1.43         10.39         4.69 o
  16   3   1          5.64         22.27         7.38 o
 -17   4   1         11.40         21.93         8.84 o
 -16   4   1          0.32          4.48         4.42 o
 -15   4   1         13.58         25.38         4.82 o
 -14   4   1         43.51         59.06         5.59 o
 -13   4   1          2.01          6.76         3.46 o
 -12   4   1         34.81         30.52         3.52 o
 -11   4   1        154.34        158.23         5.65 o
 -10   4   1        220.16        210.26         5.19 o
  -9   4   1         54.05         59.84         3.22 o
  -8   4   1          0.37         -0.97         0.97 o
  -7   4   1         63.57         38.28         1.64 o
  -6   4   1        190.87        167.09         2.74 o
  -5   4   1       1452.34       1457.67        11.48 o
  -4   4   1        942.38       1010.96         8.26 o
  -3   4   1        200.78        171.39         2.10 o
  -2   4   1        734.29        740.48         5.75 o
  -1   4   1         15.69         18.16         0.97 o
   0   4   1       1618.53       1576.20        12.71 o
   1   4   1          3.75          3.37         0.58 o
   2   4   1        925.89        923.80         7.61 o
   3   4   1        970.40        920.42         7.41 o
   4   4   1        545.59        539.37         4.90 o
   5   4   1         16.20         29.52         1.07 o
   6   4   1         82.91         90.76         2.98 o
   7   4   1        380.12        383.06         5.17 o
   8   4   1         92.51         86.83         3.46 o
   9   4   1          8.46         13.50         2.08 o
  10   4   1          2.40         -0.37         1.78 o
  11   4   1         11.53          9.01         2.46 o
  12   4   1         35.16         34.20         3.95 o
  13   4   1         36.46         29.76         4.69 o
  14   4   1         18.65         19.13         4.48 o
  15   4   1          0.11          8.83         4.89 o
  16   4   1          4.30          6.14         4.95 o
 -17   5   1          0.05          8.11        11.90 o
 -16   5   1          7.23         15.33         7.71 o
 -15   5   1         43.24         44.45         6.39 o
 -14   5   1         20.85         17.08         4.38 o
 -13   5   1        171.05        181.73         8.42 o
 -12   5   1          4.31          7.35         2.74 o
 -11   5   1          0.53         -0.93         2.65 o
 -10   5   1         16.89         20.92         2.86 o
  -9   5   1        363.50        360.56         6.45 o
  -8   5   1         12.72         13.24         1.64 o
  -7   5   1          0.28          2.10         1.10 o
  -6   5   1        131.56        122.93         2.28 o
  -5   5   1        152.04        104.97         1.98 o
  -4   5   1       1728.64       1710.14        12.69 o
  -3   5   1        199.09        215.24         2.51 o
  -2   5   1       3748.36       3865.72        26.39 o
  -1   5   1         85.45         80.98         1.91 o
   0   5   1       2783.48       2926.08        22.45 o
   1   5   1          7.93          6.61         0.82 o
   2   5   1       3489.20       3594.60        26.43 o
   3   5   1        102.23         97.78         1.99 o
   4   5   1        815.23        845.07         7.68 o
   5   5   1        173.72        163.19         3.25 o
   6   5   1        540.50        544.81         5.95 o
   7   5   1         92.71         90.00         3.38 o
   8   5   1         21.79         18.61         2.05 o
   9   5   1         15.99         15.51         2.20 o
  10   5   1          0.82          1.58         2.48 o
  11   5   1         79.48         88.00         4.20 o
  12   5   1          5.85         10.38         3.85 o
  13   5   1          4.89          7.71         3.83 o
  14   5   1          0.97         11.24         4.31 o
  15   5   1         26.61         21.01         5.35 o
  16   5   1          1.77          9.98         5.13 o
 -16   6   1          2.74         -0.87         5.08 o
 -15   6   1          0.96         -4.27         4.27 o
 -14   6   1         21.03         27.03         5.18 o
 -13   6   1         24.56         35.18         4.48 o
 -12   6   1         92.80         95.46         5.25 o
 -11   6   1         87.16         98.84         5.10 o
 -10   6   1        312.15        318.71         6.80 o
  -9   6   1        153.25        148.80         4.80 o
  -8   6   1          8.30          1.87         1.80 o
  -7   6   1        799.01        827.65         8.91 o
  -6   6   1        336.30        317.41         4.38 o
  -5   6   1       1580.84       1661.54        13.20 o
  -4   6   1          2.00         -0.74         0.74 o
  -3   6   1       1326.79       1447.75        10.44 o
  -2   6   1         23.72         17.73         1.03 o
  -1   6   1         71.76         58.33         2.09 o
   0   6   1        943.74       1041.36         9.68 o
   1   6   1       2687.51       2811.58        23.04 o
   2   6   1        688.20        755.35         7.33 o
   3   6   1        114.95        137.07         2.53 o
   4   6   1        222.00        185.15         2.75 o
   5   6   1        478.83        499.80         5.69 o
   6   6   1          1.26         -0.56         0.92 o
   7   6   1        235.18        239.04         4.81 o
   8   6   1        247.13        235.78         4.91 o
   9   6   1         71.09         73.84         3.63 o
  10   6   1         90.26         99.10         4.16 o
  11   6   1         88.97         76.95         4.53 o
  12   6   1         85.74         90.60         5.58 o
  13   6   1          8.37         13.81         4.34 o
  14   6   1          7.85         12.49         4.98 o
  15   6   1          5.81          9.39         4.41 o
  16   6   1          1.92          4.00         6.16 o
 -16   7   1          5.04          8.15         9.54 o
 -15   7   1          2.74         -0.61        10.12 o
 -14   7   1          0.60          2.31         4.94 o
 -13   7   1         57.59         64.19         5.05 o
 -12   7   1        104.83         97.48         5.76 o
 -11   7   1          3.78          8.81         2.92 o
 -10   7   1        128.64        138.57         5.49 o
  -9   7   1        180.30        193.66         5.38 o
  -8   7   1        901.19        868.92        11.03 o
  -7   7   1        518.16        491.27         7.01 o
  -6   7   1        118.09        113.67         3.49 o
  -5   7   1         22.46         30.48         1.61 o
  -4   7   1         95.88         97.15         1.93 o
  -3   7   1        261.74        257.57         3.39 o
  -2   7   1        199.21        193.36         2.91 o
  -1   7   1       3865.93       4263.76        33.13 o
   0   7   1         65.91         65.80         1.82 o
   1   7   1          8.35          6.69         1.09 o
   2   7   1        432.12        429.66         5.19 o
   3   7   1       2552.49       2843.13        22.19 o
   4   7   1          0.52          0.48         1.28 o
   5   7   1        133.54        127.50         2.65 o
   6   7   1         25.10         18.98         1.93 o
   7   7   1         74.39         69.43         3.34 o
   8   7   1          2.04          0.70         1.93 o
   9   7   1        378.73        382.26         6.91 o
  10   7   1        222.54        228.85         6.59 o
  11   7   1         74.96         79.36         4.72 o
  12   7   1         29.18         32.20         3.76 o
  13   7   1          2.04         11.82         4.46 o
  14   7   1         40.18         50.02         5.89 o
  15   7   1          2.41          3.49         4.66 o
 -15   8   1          0.31          4.19         5.06 o
 -14   8   1          1.61          4.10         5.30 o
 -13   8   1         57.59         62.61         5.30 o
 -12   8   1         38.55         40.17         4.42 o
 -11   8   1         95.32         82.14         5.09 o
 -10   8   1         43.18         41.02         3.80 o
  -9   8   1        657.23        610.83        12.57 o
  -8   8   1        351.83        350.09         6.72 o
  -7   8   1        549.79        530.73         7.85 o
  -6   8   1        488.67        465.63         6.57 o
  -5   8   1        228.49        231.17         3.69 o
  -4   8   1        264.04        278.23         3.69 o
  -3   8   1        153.75        169.78         2.95 o
  -2   8   1        658.19        649.97         6.84 o
  -1   8   1       1684.45       1697.11        14.88 o
   0   8   1          6.66          4.29         0.96 o
   1   8   1          9.67          6.17         1.05 o
   2   8   1          0.66         -0.88         0.88 o
   3   8   1        485.81        552.94         6.83 o
   4   8   1        725.75        729.67         8.60 o
   5   8   1          0.30         -1.21         1.21 o
   6   8   1        140.71        148.48         4.17 o
   7   8   1         15.94         19.70         2.36 o
   8   8   1        338.13        326.46         6.17 o
   9   8   1        125.66        125.13         5.63 o
  10   8   1         58.57         63.21         4.25 o
  11   8   1        213.66        216.77         8.38 o
  12   8   1         11.53         13.20         3.31 o
  13   8   1         42.49         39.75         5.41 o
  14   8   1          0.89         -1.09         4.54 o
  15   8   1         19.92         20.28         7.51 o
 -15   9   1          1.53         -5.95         5.95 o
 -14   9   1          1.78         -0.39         4.33 o
 -13   9   1          3.37          2.34         3.67 o
 -12   9   1         14.68         10.66         4.33 o
 -11   9   1          1.72         -2.56         2.56 o
 -10   9   1         55.18         53.24         4.23 o
  -9   9   1        135.76        146.44         6.07 o
  -8   9   1          1.11          2.37         2.05 o
  -7   9   1        299.38        291.23         6.16 o
  -6   9   1        306.75        281.73         6.81 o
  -5   9   1        303.08        297.28         5.13 o
  -4   9   1        135.66        120.12         2.65 o
  -3   9   1        215.61        181.86         3.17 o
  -2   9   1        129.16        106.29         2.84 o
  -1   9   1        233.81        221.38         4.03 o
   0   9   1         10.94         11.38         1.27 o
   1   9   1          4.48         -0.98         0.98 o
   2   9   1         24.63         20.82         1.83 o
   3   9   1        300.26        289.53         5.13 o
   4   9   1        332.59        292.66         5.04 o
   5   9   1        187.42        165.04         3.01 o
   6   9   1         91.53         81.27         3.81 o
   7   9   1        347.74        320.24         6.48 o
   8   9   1         80.55         75.45         4.03 o
   9   9   1         24.77         28.98         3.31 o
  10   9   1          0.90         -2.49         2.49 o
  11   9   1         40.45         37.26         3.92 o
  12   9   1         16.33         10.39         3.52 o
  13   9   1          7.53         11.34         4.38 o
  14   9   1          2.84          4.34         4.60 o
 -14  10   1          1.05          1.89         4.14 o
 -13  10   1          1.89         -1.02         3.61 o
 -12  10   1          6.94          0.90         3.75 o
 -11  10   1         90.70         92.34         5.35 o
 -10  10   1         15.42         14.14         3.12 o
  -9  10   1         13.08          7.71         2.62 o
  -8  10   1          1.18         -1.98         1.98 o
  -7  10   1         25.19         26.57         3.16 o
  -6  10   1         26.65         22.83         2.51 o
  -5  10   1        187.98        185.35         5.85 o
  -4  10   1         24.68         16.75         1.55 o
  -3  10   1        424.42        447.89         6.36 o
  -2  10   1        391.92        373.95         4.71 o
  -1  10   1         73.92         68.05         2.82 o
   0  10   1         18.73         14.25         1.54 o
   1  10   1         83.55         84.41         2.95 o
   2  10   1         16.13         13.52         1.82 o
   3  10   1        241.78        197.26         4.31 o
   4  10   1        199.15        205.62         4.69 o
   5  10   1        166.98        179.28         3.07 o
   6  10   1          0.55         -1.72         1.72 o
   7  10   1         79.79         74.58         3.98 o
   8  10   1          0.04         -2.13         2.13 o
   9  10   1          0.92         -0.52         2.53 o
  10  10   1          3.76         -1.08         2.71 o
  11  10   1         16.13         20.00         3.60 o
  12  10   1         10.55          7.12         3.44 o
  13  10   1         19.94         19.05         4.30 o
  14  10   1          1.37         25.52        11.07 o
 -13  11   1          0.24          1.19         3.40 o
 -12  11   1          4.85          5.72         3.26 o
 -11  11   1         17.73         24.52         4.04 o
 -10  11   1          0.44         -0.35         2.90 o
  -9  11   1         15.75         17.39         3.17 o
  -8  11   1          4.36          4.31         2.61 o
  -7  11   1          1.87         -1.85         2.11 o
  -6  11   1         87.44         93.93         5.51 o
  -5  11   1        307.80        268.36         5.76 o
  -4  11   1        146.07        127.75         4.14 o
  -3  11   1       1283.23       1159.51        11.97 o
  -2  11   1        172.79        169.19         3.17 o
  -1  11   1          1.53         -0.45         1.12 o
   0  11   1         41.99         42.72         2.49 o
   1  11   1         10.45          2.93         1.66 o
   2  11   1          7.00          3.79         1.75 o
   3  11   1         26.24         19.23         2.27 o
   4  11   1         24.04         32.11         2.58 o
   5  11   1        752.76        711.94        11.22 o
   6  11   1        247.33        229.93         5.98 o
   7  11   1         85.02         93.90         4.75 o
   8  11   1          9.91          4.11         2.64 o
   9  11   1          0.03         -1.61         2.76 o
  10  11   1          1.52          1.20         2.84 o
  11  11   1          4.50          7.28         3.49 o
  12  11   1          0.82         -2.89         3.67 o
  13  11   1          3.68          1.37         4.14 o
 -12  12   1          0.86          5.37         4.57 o
 -11  12   1          4.21          1.65         3.23 o
 -10  12   1         75.58         72.58         5.10 o
  -9  12   1          0.52         -2.27         2.77 o
  -8  12   1          0.44         -2.46         2.46 o
  -7  12   1          1.93         -2.33         2.33 o
  -6  12   1        243.77        241.07         6.57 o
  -5  12   1         49.30         48.23         3.21 o
  -4  12   1        141.25        144.54         4.94 o
  -3  12   1         69.32         79.54         4.17 o
  -2  12   1          1.24          2.26         1.91 o
  -1  12   1        191.53        175.99         8.55 o
   0  12   1         47.60         49.41         2.89 o
   1  12   1        129.84        128.02         4.23 o
   2  12   1          0.74         -1.57         1.57 o
   3  12   1        139.73        128.81         4.42 o
   4  12   1          3.32          2.93         2.06 o
   5  12   1        129.75        148.01         6.13 o
   6  12   1         15.95         21.85         3.47 o
   7  12   1         72.53         69.80         4.35 o
   8  12   1         96.48         96.03         5.57 o
   9  12   1          0.41         -2.49         2.49 o
  10  12   1          0.05         -3.01         3.02 o
  11  12   1          3.59          4.21         4.48 o
  12  12   1         21.29         23.96         4.54 o
 -11  13   1          0.43          2.82         3.97 o
 -10  13   1         21.35         16.17         3.80 o
  -9  13   1         29.62         31.19         4.04 o
  -8  13   1         68.55         72.31         4.78 o
  -7  13   1          1.22          2.95         2.68 o
  -6  13   1          4.14          1.15         2.97 o
  -5  13   1        279.14        295.53         7.11 o
  -4  13   1         79.48         68.90         3.62 o
  -3  13   1          4.17          1.30         2.04 o
  -2  13   1         58.29         61.35         3.18 o
  -1  13   1        105.37         98.33         4.19 o
   0  13   1        495.66        472.68         8.84 o
   1  13   1         28.09         30.27         2.59 o
   2  13   1        459.12        435.92         6.96 o
   3  13   1         27.64         26.11         2.78 o
   4  13   1         27.34         28.13         3.58 o
   5  13   1         16.68          8.66         3.01 o
   6  13   1         81.23         78.74         4.12 o
   7  13   1         88.72        102.56         5.04 o
   8  13   1         15.04         10.76         3.29 o
   9  13   1          1.30          3.80         2.95 o
  10  13   1         41.15         42.70         4.34 o
  11  13   1          6.06          9.58         4.00 o
 -10  14   1         18.68         13.03         9.58 o
  -9  14   1         13.14         24.86         4.06 o
  -8  14   1         24.12         19.65         3.71 o
  -7  14   1         89.39        100.77         6.75 o
  -6  14   1        128.42        137.33         5.83 o
  -5  14   1         11.23         22.51         2.94 o
  -4  14   1        215.54        210.44         6.05 o
  -3  14   1        102.84         95.41         4.33 o
  -2  14   1         34.20         34.61         3.49 o
  -1  14   1          2.13         -1.24         1.76 o
   0  14   1        109.31        103.98         5.14 o
   1  14   1        197.77        185.14         6.21 o
   2  14   1         16.83         15.27         2.85 o
   3  14   1          0.00         -2.03         2.30 o
   4  14   1         44.30         49.13         4.34 o
   5  14   1         83.55         85.23         5.85 o
   6  14   1         54.11         54.91         3.95 o
   7  14   1          3.23          4.35         2.67 o
   8  14   1         38.42         44.53         5.41 o
   9  14   1         29.46         30.73         4.22 o
  10  14   1          3.59          0.73         6.43 o
  -9  15   1         19.17         29.49         6.91 o
  -8  15   1         13.26         13.46         4.68 o
  -7  15   1          0.21          0.76         2.89 o
  -6  15   1         11.16         20.40         3.36 o
  -5  15   1         42.49         37.15         3.77 o
  -4  15   1         88.93         94.53         5.17 o
  -3  15   1          3.66          3.15         3.05 o
  -2  15   1          0.52          1.88         2.80 o
  -1  15   1        316.29        317.79         7.01 o
   0  15   1          4.30          7.27         3.01 o
   1  15   1          7.40          5.00         3.31 o
   2  15   1         15.45         10.30         3.21 o
   3  15   1        190.03        193.49         8.45 o
   4  15   1          0.68          4.16         3.06 o
   5  15   1         25.33         27.02         4.95 o
   6  15   1         78.29         84.64         4.74 o
   7  15   1          2.66          2.01         2.83 o
   8  15   1          0.17         -2.01         3.30 o
  -7  16   1          0.14          4.57         4.44 o
  -6  16   1         25.71         31.39         5.15 o
  -5  16   1         10.13         11.63         3.50 o
  -4  16   1          3.62          3.63         4.53 o
  -3  16   1        102.78        118.07         6.82 o
  -2  16   1         34.08         35.74         3.67 o
  -1  16   1          0.10          4.27         2.48 o
   0  16   1         17.92         23.07         4.02 o
   1  16   1        225.84        270.83         8.94 o
   2  16   1          0.07          4.70         3.65 o
   3  16   1          5.33          4.73         4.40 o
   4  16   1         40.75         40.62         5.64 o
   5  16   1         72.75         80.04         9.00 o
   6  16   1          3.92         -3.33         6.40 o
  -4  17   1          3.15         -0.29         8.75 o
  -3  17   1          4.99          9.79         7.07 o
  -2  17   1         74.30         84.73         9.68 o
  -1  17   1         11.09         15.90         3.72 o
   0  17   1         18.54         27.52         4.18 o
   1  17   1          1.94          6.04         4.09 o
   2  17   1         21.58         17.95         5.79 o
   3  17   1          7.85         -5.04         8.05 o
 -17   0   2         24.27         19.22        24.66 o
 -16   0   2          0.83          5.87        10.65 o
 -15   0   2         11.42         -1.14         8.23 o
 -14   0   2         36.05         29.69        10.22 o
 -13   0   2         77.32         71.18         6.96 o
 -12   0   2        257.94        259.04         8.60 o
 -11   0   2        211.39        212.12         6.73 o
 -10   0   2       1094.64       1040.84        16.00 o
  -9   0   2        165.59        148.97         4.52 o
  -8   0   2        291.06        302.31         6.06 o
  -7   0   2        772.57        787.74        10.83 o
  -6   0   2       4583.78       5074.55        51.61 o
  -5   0   2       7361.70       7729.33        76.43 o
  -4   0   2        322.03        331.57         4.81 o
  -3   0   2         48.02         57.55         1.69 o
  -2   0   2       4446.56       4549.82        45.07 o
  -1   0   2       3065.55       3140.28        31.41 o
   0   0   2        322.03        386.12         4.67 o
   1   0   2       2762.02       2690.36        27.09 o
   2   0   2     157461.22     145303.00      3685.99 o
   3   0   2       5055.76       5216.07        51.71 o
   4   0   2        745.49        757.27         9.46 o
   5   0   2        406.74        424.69         6.48 o
   6   0   2        987.55        953.88        12.11 o
   7   0   2          4.46          5.77         1.58 o
   8   0   2        356.43        301.93         5.34 o
   9   0   2        204.45        200.58         6.85 o
  10   0   2        412.76        391.03         9.09 o
  11   0   2         62.96         60.24         4.72 o
  12   0   2          0.12          0.31         3.33 o
  13   0   2         30.96         42.02         9.77 o
  14   0   2         56.16         67.51        19.90 o
  15   0   2          0.01         -2.50         8.48 o
  16   0   2         11.56         14.05         7.73 o
 -17   1   2          1.08          0.71        14.58 o
 -16   1   2         16.33         19.51         7.16 o
 -15   1   2         26.07         21.87         7.20 o
 -14   1   2         25.25         22.25         5.09 o
 -13   1   2        128.82        141.58         7.12 o
 -12   1   2        327.75        333.59         7.38 o
 -11   1   2         32.50         38.54         2.88 o
 -10   1   2        371.87        375.00         5.67 o
  -9   1   2        766.31        761.38         8.03 o
  -8   1   2        503.52        471.24         5.96 o
  -7   1   2        588.28        558.25         6.00 o
  -6   1   2       2002.22       2088.46        16.33 o
  -5   1   2       3395.69       3500.09        25.58 o
  -4   1   2       4766.02       4609.63        30.61 o
  -3   1   2         56.23         53.06         1.23 o
  -2   1   2       5951.76       6081.10        43.82 o
  -1   1   2        474.31        442.58         3.81 o
   0   1   2       3433.37       3482.31        24.10 o
   1   1   2        160.80        173.03         2.31 o
   2   1   2       1644.55       1704.91        17.61 o
   3   1   2        634.23        626.17         5.56 o
   4   1   2        557.07        552.41         5.25 o
   5   1   2        222.66        225.55         3.07 o
   6   1   2         87.71         84.20         2.12 o
   7   1   2        894.70        864.01         9.62 o
   8   1   2         55.00         43.09         2.34 o
   9   1   2          0.25          5.29         1.88 o
  10   1   2        148.03        164.70         4.74 o
  11   1   2         28.23         28.86         2.72 o
  12   1   2          8.81          6.19         3.05 o
  13   1   2          9.40          4.68         3.24 o
  14   1   2         28.41         34.75         6.65 o
  15   1   2          2.15          8.88         5.84 o
  16   1   2         20.34         21.04         7.98 o
 -17   2   2          0.48          8.49         7.86 o
 -16   2   2         15.71         22.81         7.38 o
 -15   2   2         22.46         24.65         5.03 o
 -14   2   2         48.91         47.33         5.31 o
 -13   2   2         28.72         34.49         4.47 o
 -12   2   2        663.66        676.46        17.23 o
 -11   2   2        207.43        196.86         4.79 o
 -10   2   2        221.71        211.60         4.21 o
  -9   2   2        231.18        207.75         3.90 o
  -8   2   2        117.70        128.92         2.80 o
  -7   2   2         81.49         82.92         2.20 o
  -6   2   2       3495.13       3658.47        26.97 o
  -5   2   2         34.30         27.87         1.28 o
  -4   2   2        701.98        730.53         6.01 o
  -3   2   2       1746.52       1879.33        13.13 o
  -2   2   2        221.94        210.26         2.57 o
  -1   2   2        332.40        331.28         3.20 o
   0   2   2       1518.36       1598.17        11.91 o
   1   2   2       3788.32       3882.63        26.51 o
   2   2   2       4931.71       5122.38        34.67 o
   3   2   2        423.36        485.79         4.48 o
   4   2   2        354.53        357.20         4.03 o
   5   2   2         48.75         43.19         2.19 o
   6   2   2        788.90        761.19         8.08 o
   7   2   2          2.09         -1.22         1.22 o
   8   2   2         38.27         37.54         2.29 o
   9   2   2         26.83         30.20         2.04 o
  10   2   2        385.28        395.50         6.50 o
  11   2   2          0.36          3.92         2.86 o
  12   2   2         29.08         38.50         4.21 o
  13   2   2         22.36         19.44         3.93 o
  14   2   2          1.47          0.04         3.66 o
  15   2   2         10.26          3.18         6.28 o
  16   2   2         60.96         76.82        11.27 o
 -17   3   2          0.37         -7.17        11.41 o
 -16   3   2          3.27          1.96         8.79 o
 -15   3   2          6.81         10.21         4.06 o
 -14   3   2         30.97         25.72         4.48 o
 -13   3   2          1.38          0.45         3.00 o
 -12   3   2        358.86        350.44         8.79 o
 -11   3   2        586.63        583.17        10.46 o
 -10   3   2         65.39         65.57         3.44 o
  -9   3   2         53.31         57.59         2.61 o
  -8   3   2         75.69         85.00         2.63 o
  -7   3   2         28.56         34.41         1.74 o
  -6   3   2         20.38         25.70         1.45 o
  -5   3   2        492.12        561.77         5.60 o
  -4   3   2       8349.97       8963.43        64.78 o
  -3   3   2        594.86        619.48         5.75 o
  -2   3   2        405.50        394.98         3.94 o
  -1   3   2        260.66        273.15         2.86 o
   0   3   2       4088.85       3985.52        29.29 o
   1   3   2        162.02        180.92         2.07 o
   2   3   2        733.74        715.34         5.87 o
   3   3   2          9.37          7.82         0.72 o
   4   3   2        415.23        361.69         3.97 o
   5   3   2         98.15         98.48         2.43 o
   6   3   2        450.43        432.14         5.57 o
   7   3   2          0.02         -1.15         1.15 o
   8   3   2        400.06        397.82         5.85 o
   9   3   2          0.01         -0.09         1.67 o
  10   3   2         36.52         37.34         3.61 o
  11   3   2         47.42         49.83         4.47 o
  12   3   2          6.11          5.21         3.37 o
  13   3   2          7.38          6.89         3.43 o
  14   3   2          8.78         12.03         4.04 o
  15   3   2         12.42         16.86         5.08 o
  16   3   2         30.99         52.88        12.04 o
 -17   4   2          0.23          2.62         6.32 o
 -16   4   2          4.19          0.88         5.37 o
 -15   4   2          0.59         -1.85         4.04 o
 -14   4   2          3.27          6.78         3.72 o
 -13   4   2          5.61          9.46         3.67 o
 -12   4   2        290.06        299.51         7.24 o
 -11   4   2        213.27        191.93         5.66 o
 -10   4   2          1.61         -0.29         2.11 o
  -9   4   2         17.06         19.14         2.28 o
  -8   4   2          7.06          6.64         1.24 o
  -7   4   2          9.27          8.64         1.11 o
  -6   4   2         25.98         20.03         1.43 o
  -5   4   2         79.72         75.14         2.21 o
  -4   4   2       1813.59       1897.59        14.98 o
  -3   4   2        829.34        872.91         6.94 o
  -2   4   2          4.91          9.48         0.61 o
  -1   4   2        179.18        169.00         2.14 o
   0   4   2         11.40          8.03         0.75 o
   1   4   2        223.31        218.00         2.91 o
   2   4   2         14.29          8.93         0.65 o
   3   4   2          6.83          5.92         0.71 o
   4   4   2        264.47        290.34         3.42 o
   5   4   2         47.09         53.71         2.53 o
   6   4   2         86.15         86.69         3.34 o
   7   4   2          0.05         -1.01         1.15 o
   8   4   2        322.86        323.19         6.01 o
   9   4   2         19.18         22.42         2.49 o
  10   4   2          3.10         -1.46         1.84 o
  11   4   2          4.25          3.44         2.61 o
  12   4   2         43.51         44.17         4.42 o
  13   4   2          3.55          3.73         3.43 o
  14   4   2         10.37         14.73         4.59 o
  15   4   2         11.99         15.83         5.06 o
  16   4   2         39.32         32.86         7.08 o
 -17   5   2          1.45          2.23         8.77 o
 -16   5   2          8.56         18.18         5.15 o
 -15   5   2         18.06         19.20         5.09 o
 -14   5   2          0.97          3.66         4.03 o
 -13   5   2         25.01         23.43         3.93 o
 -12   5   2          0.52          8.11         2.89 o
 -11   5   2         57.28         57.79         4.03 o
 -10   5   2        317.81        298.98         6.74 o
  -9   5   2         17.85         21.48         2.61 o
  -8   5   2        286.21        292.57         5.60 o
  -7   5   2        212.29        203.93         3.93 o
  -6   5   2         54.12         51.30         1.45 o
  -5   5   2         48.71         52.04         1.88 o
  -4   5   2        281.82        332.09         3.34 o
  -3   5   2         21.07         35.48         1.25 o
  -2   5   2       1298.03       1364.21        10.00 o
  -1   5   2       1060.82       1057.88         9.93 o
   0   5   2       2841.57       3001.38        22.40 o
   1   5   2          0.02         -0.57         0.66 o
   2   5   2         14.06         12.54         1.11 o
   3   5   2        105.77        118.27         1.98 o
   4   5   2       1641.58       1763.52        14.17 o
   5   5   2          0.04         -0.46         0.88 o
   6   5   2        105.92        109.78         3.26 o
   7   5   2        101.80        104.34         3.91 o
   8   5   2        256.20        257.91         5.51 o
   9   5   2          0.01         -1.99         1.99 o
  10   5   2         12.97         14.78         2.52 o
  11   5   2          3.53         -2.34         2.81 o
  12   5   2         23.56         22.48         4.09 o
  13   5   2          4.37          7.67         3.97 o
  14   5   2         15.91         12.09         4.42 o
  15   5   2         28.98         30.17         5.63 o
  16   5   2          3.25         11.11         9.26 o
 -16   6   2          0.13         11.46         7.59 o
 -15   6   2          6.99          7.21         4.35 o
 -14   6   2          4.23          3.69         3.93 o
 -13   6   2         33.17         34.76         4.16 o
 -12   6   2          0.07         -0.75         2.78 o
 -11   6   2        100.47        104.97         7.19 o
 -10   6   2          0.49          3.46         2.37 o
  -9   6   2         22.46         23.51         2.91 o
  -8   6   2        391.14        352.32         7.07 o
  -7   6   2          1.67          0.88         1.67 o
  -6   6   2       1096.28       1063.16        10.55 o
  -5   6   2          0.03          1.03         0.72 o
  -4   6   2         38.67         42.51         1.57 o
  -3   6   2          2.72         10.12         0.90 o
  -2   6   2        460.57        481.85         4.35 o
  -1   6   2         29.85         25.23         1.48 o
   0   6   2        640.79        678.38         8.01 o
   1   6   2        146.66        143.41         2.67 o
   2   6   2         26.08         24.95         1.44 o
   3   6   2        388.10        378.80         5.15 o
   4   6   2          6.75         13.02         1.23 o
   5   6   2         84.12         82.38         2.58 o
   6   6   2         72.41         88.18         3.46 o
   7   6   2          0.55         -1.55         1.55 o
   8   6   2         48.94         49.15         3.43 o
   9   6   2         47.90         57.53         3.70 o
  10   6   2         61.29         60.47         3.83 o
  11   6   2         24.82         33.23         3.45 o
  12   6   2         39.16         39.40         4.85 o
  13   6   2          2.82          3.79         4.13 o
  14   6   2          0.19          6.08         4.27 o
  15   6   2          0.41         -2.77         4.22 o
 -16   7   2          0.90          0.17         5.58 o
 -15   7   2          4.14          6.02         4.79 o
 -14   7   2         44.59         48.35         5.92 o
 -13   7   2          1.20         -3.09         3.09 o
 -12   7   2          7.86          9.95         3.33 o
 -11   7   2         92.59         92.72         5.45 o
 -10   7   2        217.59        197.60         6.80 o
  -9   7   2        329.71        303.88         7.44 o
  -8   7   2        546.91        523.73         7.74 o
  -7   7   2        280.70        259.70         5.08 o
  -6   7   2        119.83        121.40         3.57 o
  -5   7   2        676.29        614.90         7.16 o
  -4   7   2        540.14        531.44         5.69 o
  -3   7   2         36.05         30.89         1.40 o
  -2   7   2        220.27        233.75         2.88 o
  -1   7   2         28.49         22.52         1.44 o
   0   7   2         21.07         15.80         1.27 o
   1   7   2          2.62          5.81         1.06 o
   2   7   2          2.97          0.84         1.00 o
   3   7   2         11.89          7.21         1.23 o
   4   7   2        109.65        112.25         2.71 o
   5   7   2         71.20         71.38         2.82 o
   6   7   2         13.01          5.97         1.76 o
   7   7   2         51.68         47.41         3.18 o
   8   7   2        214.74        207.86         5.72 o
   9   7   2         25.91         18.72         2.99 o
  10   7   2         35.97         41.93         4.20 o
  11   7   2         63.01         64.49         4.50 o
  12   7   2         13.47         16.74         4.53 o
  13   7   2         18.42         23.76         4.98 o
  14   7   2         46.35         57.62         6.27 o
  15   7   2          0.22          1.15         5.24 o
 -15   8   2          2.18         16.16         5.27 o
 -14   8   2         31.00         40.96         5.02 o
 -13   8   2         14.01         17.30         3.69 o
 -12   8   2         11.41          9.48         3.20 o
 -11   8   2          7.35          7.84         3.02 o
 -10   8   2          1.13         -2.45         2.45 o
  -9   8   2          1.13          2.14         2.18 o
  -8   8   2        138.60        140.35         5.22 o
  -7   8   2        946.69        905.76        11.51 o
  -6   8   2        323.22        291.90         5.77 o
  -5   8   2        197.53        191.50         4.11 o
  -4   8   2         47.58         54.11         2.05 o
  -3   8   2        784.25        726.88         7.32 o
  -2   8   2       2654.73       2516.64        17.94 o
  -1   8   2        218.64        229.73         3.84 o
   0   8   2        191.56        179.52         3.32 o
   1   8   2          1.02          0.13         1.03 o
   2   8   2        254.78        212.92         3.71 o
   3   8   2          1.38         -0.88         1.14 o
   4   8   2         19.75         14.24         1.81 o
   5   8   2        306.43        304.23         4.58 o
   6   8   2        231.80        241.92         5.28 o
   7   8   2         52.84         55.33         3.42 o
   8   8   2         10.30         10.02         2.60 o
   9   8   2         70.42         77.66         4.54 o
  10   8   2         54.82         59.81         4.53 o
  11   8   2         61.80         61.30         4.91 o
  12   8   2         16.35         23.19         4.62 o
  13   8   2          1.58          8.34         5.24 o
  14   8   2          0.01         -0.71         4.31 o
 -15   9   2         49.83         50.76         8.19 o
 -14   9   2          2.07          6.30         4.65 o
 -13   9   2         12.02         16.40         3.78 o
 -12   9   2         49.11         56.78         4.88 o
 -11   9   2          5.20          1.62         2.93 o
 -10   9   2          2.01         -1.25         2.58 o
  -9   9   2          6.25          4.12         2.36 o
  -8   9   2        269.59        263.03         6.64 o
  -7   9   2         22.64         20.07         2.62 o
  -6   9   2         54.19         55.58         3.39 o
  -5   9   2         38.72         33.10         2.61 o
  -4   9   2         22.04         25.98         2.27 o
  -3   9   2        921.68        879.14         9.51 o
  -2   9   2         34.39         27.41         1.60 o
  -1   9   2        196.37        179.56         3.91 o
   0   9   2       1245.74       1133.02        11.16 o
   1   9   2         18.84         14.64         1.86 o
   2   9   2          0.59         -0.68         1.23 o
   3   9   2        132.44        126.54         4.12 o
   4   9   2        816.48        778.89         9.95 o
   5   9   2         50.66         49.23         2.70 o
   6   9   2        270.78        280.97         6.70 o
   7   9   2         72.42         74.79         3.94 o
   8   9   2          7.59          6.17         2.49 o
   9   9   2          2.13         -0.84         2.62 o
  10   9   2          1.90          1.37         2.87 o
  11   9   2          0.01          1.64         3.05 o
  12   9   2          5.14          3.94         3.50 o
  13   9   2         11.51         20.26         5.89 o
  14   9   2          3.41         10.38         6.02 o
 -14  10   2         16.87         17.44         4.72 o
 -13  10   2         18.10         21.78         4.23 o
 -12  10   2          7.86          8.49         3.38 o
 -11  10   2         15.90         18.84         3.83 o
 -10  10   2        120.82        133.40         6.37 o
  -9  10   2        171.46        159.48         6.27 o
  -8  10   2          7.21          8.05         2.38 o
  -7  10   2          0.32         -1.93         1.93 o
  -6  10   2         15.95         12.45         2.33 o
  -5  10   2          6.38          2.97         1.90 o
  -4  10   2        300.62        268.65         5.50 o
  -3  10   2          0.82         -1.37         1.37 o
  -2  10   2        143.87        134.22         2.92 o
  -1  10   2         36.87         41.08         2.88 o
   0  10   2          0.96         -1.37         1.37 o
   1  10   2        382.40        352.71         5.78 o
   2  10   2        194.56        187.85         4.41 o
   3  10   2        218.10        205.62         4.62 o
   4  10   2        159.93        159.11         4.68 o
   5  10   2        120.95        108.20         3.54 o
   6  10   2          1.78          2.49         2.07 o
   7  10   2         14.76         13.53         2.66 o
   8  10   2         85.88         86.18         4.87 o
   9  10   2          3.44         -0.38         2.61 o
  10  10   2          0.29          0.82         2.72 o
  11  10   2         16.35         17.93         3.64 o
  12  10   2          0.07         -1.69         3.25 o
  13  10   2          7.87          5.06         4.93 o
 -13  11   2          8.62          9.59         3.94 o
 -12  11   2         14.90         11.21         4.68 o
 -11  11   2          2.93          2.11         2.99 o
 -10  11   2          0.53          3.49         2.93 o
  -9  11   2          2.76          0.06         2.68 o
  -8  11   2        195.56        183.47         6.68 o
  -7  11   2         84.41         88.87         4.66 o
  -6  11   2          4.08          4.69         2.14 o
  -5  11   2        148.54        150.02         4.97 o
  -4  11   2        218.38        204.46         5.41 o
  -3  11   2         68.76         58.19         3.24 o
  -2  11   2         44.05         52.61         3.16 o
  -1  11   2       1709.20       1634.31        16.11 o
   0  11   2         24.04         23.40         2.37 o
   1  11   2         16.52         14.71         2.21 o
   2  11   2         17.40          6.77         1.88 o
   3  11   2         64.16         61.48         3.21 o
   4  11   2          0.60         -1.53         2.05 o
   5  11   2        487.29        496.97         7.81 o
   6  11   2        154.07        145.59         5.95 o
   7  11   2         22.36         25.17         3.18 o
   8  11   2          7.43          6.26         2.87 o
   9  11   2          4.04         -2.16         2.71 o
  10  11   2          1.69          0.00         3.05 o
  11  11   2          4.92          6.63         3.65 o
  12  11   2          0.61          6.34         4.16 o
 -12  12   2          0.58          0.20         3.78 o
 -11  12   2          1.75         -3.03         3.03 o
 -10  12   2         17.62         23.45         3.78 o
  -9  12   2          5.38          9.43         3.16 o
  -8  12   2          7.59          4.86         3.49 o
  -7  12   2          3.13          1.69         2.47 o
  -6  12   2        173.20        163.87         5.91 o
  -5  12   2          6.02          9.88         2.41 o
  -4  12   2         57.92         55.88         3.48 o
  -3  12   2         17.27          9.37         2.69 o
  -2  12   2         89.09         86.21         4.11 o
  -1  12   2        202.90        217.64         6.20 o
   0  12   2         47.50         44.91         2.97 o
   1  12   2        115.48        132.11         4.44 o
   2  12   2          1.86          0.58         1.87 o
   3  12   2         18.46         16.40         2.36 o
   4  12   2          0.03          0.00         2.12 o
   5  12   2         97.58         94.02         3.59 o
   6  12   2          8.45          2.10         2.18 o
   7  12   2         31.79         26.25         3.45 o
   8  12   2         38.02         35.89         3.82 o
   9  12   2          0.65         -1.03         3.11 o
  10  12   2         23.72         16.33         3.85 o
  11  12   2          7.24         13.75         4.45 o
  12  12   2          0.30         11.05         6.91 o
 -11  13   2          8.31         11.01         4.06 o
 -10  13   2          0.08         -0.94         3.17 o
  -9  13   2         10.24         12.29         3.60 o
  -8  13   2          4.57          4.73         3.02 o
  -7  13   2         19.58         18.32         3.31 o
  -6  13   2         16.36         13.86         2.99 o
  -5  13   2         55.83         56.06         3.80 o
  -4  13   2         11.09         14.20         2.85 o
  -3  13   2         58.07         57.82         4.22 o
  -2  13   2        220.23        197.59         5.45 o
  -1  13   2         42.94         32.23         3.71 o
   0  13   2          0.02         -1.26         2.35 o
   1  13   2          1.57          4.37         2.10 o
   2  13   2          2.62          4.81         2.08 o
   3  13   2          1.66          2.30         2.24 o
   4  13   2          1.41         -2.60         2.60 o
   5  13   2         32.13         28.08         4.06 o
   6  13   2         37.36         34.49         3.76 o
   7  13   2         60.06         46.52         4.23 o
   8  13   2          0.08          4.74         3.20 o
   9  13   2          0.47         -1.35         3.10 o
  10  13   2         30.84         33.22         4.52 o
 -10  14   2          0.01          8.11         4.22 o
  -9  14   2          0.63         -2.60         3.87 o
  -8  14   2          2.55          7.85         3.31 o
  -7  14   2         60.16         75.52         5.77 o
  -6  14   2         18.60         16.85         3.25 o
  -5  14   2         35.45         42.34         4.02 o
  -4  14   2          3.73          7.77         2.64 o
  -3  14   2         99.75         99.52         5.76 o
  -2  14   2         22.47         20.13         2.83 o
  -1  14   2          0.95         -0.29         2.68 o
   0  14   2          0.97         -0.93         2.58 o
   1  14   2         23.49         30.24         3.47 o
   2  14   2          1.61          0.54         2.13 o
   3  14   2          2.28          1.57         2.84 o
   4  14   2          0.50         -2.28         3.09 o
   5  14   2          2.42          4.64         3.61 o
   6  14   2          5.42          5.20         2.86 o
   7  14   2         47.27         39.73         6.25 o
   8  14   2          8.21          5.10         3.22 o
   9  14   2         15.28         23.00         5.60 o
  -9  15   2          6.68         20.21         7.77 o
  -8  15   2          0.50          1.21         3.42 o
  -7  15   2         20.01         30.24         4.24 o
  -6  15   2        135.35        161.20         9.84 o
  -5  15   2         11.07          9.84         3.33 o
  -4  15   2         21.13         26.96         4.63 o
  -3  15   2          0.07          3.63         3.39 o
  -2  15   2         55.23         51.55         3.96 o
  -1  15   2          7.72         11.90         2.48 o
   0  15   2          0.02          5.56         3.02 o
   1  15   2          4.71          9.58         3.46 o
   2  15   2          3.09         -0.31         4.15 o
   3  15   2          6.94         -3.96         3.96 o
   4  15   2          6.44         11.15         4.07 o
   5  15   2          5.56          2.97         4.48 o
   6  15   2         18.28         14.16         3.11 o
   7  15   2          0.07          7.68         3.22 o
   8  15   2          6.69          8.69         5.82 o
  -7  16   2         20.48         16.36         8.35 o
  -6  16   2          7.30          9.14         3.71 o
  -5  16   2          6.50          4.25         4.24 o
  -4  16   2         17.23         21.90         3.86 o
  -3  16   2         28.88         29.10         3.69 o
  -2  16   2         10.52         12.31         2.97 o
  -1  16   2          5.76         15.24         2.86 o
   0  16   2          0.00          2.93         4.80 o
   1  16   2         14.24         27.10         4.93 o
   2  16   2          1.88          3.79         5.18 o
   3  16   2         25.69         40.99         8.00 o
   4  16   2          0.15         -7.90         7.90 o
   5  16   2          0.69         -3.83         4.37 o
   6  16   2          0.63          3.45        14.41 o
  -3  17   2          0.12         -0.25         4.06 o
  -2  17   2         23.66         26.93         3.74 o
  -1  17   2          0.46          1.99         3.40 o
   0  17   2          0.54          9.11         4.38 o
   1  17   2          5.54          9.91         6.10 o
 -17   1   3          3.48         15.45         9.75 o
 -16   1   3          0.98         -7.81         8.73 o
 -15   1   3         12.92         12.83         6.63 o
 -14   1   3         24.90         26.79         5.73 o
 -13   1   3          6.32          5.20         3.17 o
 -12   1   3        123.03        123.36         5.46 o
 -11   1   3         44.69         46.26         3.01 o
 -10   1   3        184.40        169.03         4.01 o
  -9   1   3        321.42        306.06         4.77 o
  -8   1   3          4.10          6.41         1.17 o
  -7   1   3          2.99          1.23         0.87 o
  -6   1   3         17.86         17.12         1.18 o
  -5   1   3         33.82         35.34         1.62 o
  -4   1   3        292.99        285.73         3.56 o
  -3   1   3        312.11        326.71         3.72 o
  -2   1   3       2010.83       1969.99        14.94 o
  -1   1   3          7.21          8.11         0.94 o
   0   1   3        456.26        474.31         4.44 o
   1   1   3        129.69        153.06         2.16 o
   2   1   3        107.11        113.34         1.84 o
   3   1   3         52.89         59.62         1.51 o
   4   1   3          0.08          0.19         0.84 o
   5   1   3        879.93        936.60         8.49 o
   6   1   3         97.89         93.99         2.72 o
   7   1   3         18.11         13.49         1.69 o
   8   1   3         44.42         39.82         2.59 o
   9   1   3          0.78         -1.27         1.92 o
  10   1   3         74.63         80.56         4.37 o
  11   1   3         10.45         13.14         3.08 o
  12   1   3          0.02         -0.39         3.18 o
  13   1   3         20.37         26.81         5.02 o
  14   1   3          8.54         15.75         6.26 o
  15   1   3          4.19          8.86         6.38 o
  16   1   3          0.16         17.42         6.60 o
 -17   2   3          1.01          3.66        19.02 o
 -16   2   3          3.44          2.14         6.34 o
 -15   2   3          0.08          4.13         8.08 o
 -14   2   3         11.68         10.08         3.82 o
 -13   2   3         37.64         38.61         4.66 o
 -12   2   3          6.37          1.61         2.69 o
 -11   2   3          3.25          6.74         2.29 o
 -10   2   3         85.58         92.06         3.84 o
  -9   2   3          0.52          2.39         1.33 o
  -8   2   3          3.65          1.57         0.99 o
  -7   2   3         69.12         66.32         2.00 o
  -6   2   3        685.91        687.84         6.38 o
  -5   2   3       2477.70       2690.43        20.47 o
  -4   2   3         13.82          6.43         0.79 o
  -3   2   3       1357.21       1456.97        12.03 o
  -2   2   3       1522.20       1507.00        11.33 o
  -1   2   3       1166.46       1158.22         9.74 o
   0   2   3         25.20         27.27         1.13 o
   1   2   3       1035.29       1055.65         8.45 o
   2   2   3          9.41         12.67         1.09 o
   3   2   3       3410.85       3704.80        28.08 o
   4   2   3        553.32        582.46         6.02 o
   5   2   3        391.08        389.86         5.13 o
   6   2   3        411.08        439.12         5.36 o
   7   2   3         26.65         26.26         1.99 o
   8   2   3          0.52         -1.40         1.40 o
   9   2   3          0.77         -0.31         2.01 o
  10   2   3          1.16         -0.12         2.77 o
  11   2   3         97.01         87.99         5.31 o
  12   2   3          0.93         -0.05         3.17 o
  13   2   3          7.35          1.03         3.17 o
  14   2   3          4.23         11.95         4.67 o
  15   2   3         13.36         19.66         6.84 o
  16   2   3          1.22         -0.09         9.00 o
 -17   3   3          5.34          0.61        16.01 o
 -16   3   3          2.90         -2.55         5.20 o
 -15   3   3          3.02          4.09         4.52 o
 -14   3   3         30.33         31.15         6.12 o
 -13   3   3         27.04         22.90         4.08 o
 -12   3   3         19.25          1.82         2.99 o
 -11   3   3         46.79         63.34         4.08 o
 -10   3   3        132.76        140.58         4.40 o
  -9   3   3        281.35        278.47         5.09 o
  -8   3   3         16.21         13.83         1.29 o
  -7   3   3        680.67        635.15         6.91 o
  -6   3   3        114.21        107.70         2.24 o
  -5   3   3       1672.37       1666.60        13.68 o
  -4   3   3        666.60        740.77         7.06 o
  -3   3   3          0.46          4.11         0.60 o
  -2   3   3        223.90        227.64         3.06 o
  -1   3   3        327.45        348.25         3.74 o
   0   3   3        987.46        957.16         8.10 o
   1   3   3        160.59        157.52         2.28 o
   2   3   3        301.02        292.98         3.33 o
   3   3   3          7.58         10.05         1.05 o
   4   3   3        329.77        291.55         3.63 o
   5   3   3        357.63        359.19         6.07 o
   6   3   3          0.04          0.63         1.23 o
   7   3   3        151.46        138.57         3.56 o
   8   3   3          0.05         -0.29         1.55 o
   9   3   3          0.01         -1.92         2.06 o
  10   3   3         29.56         33.50         3.96 o
  11   3   3         10.10          9.88         3.11 o
  12   3   3         23.88         18.85         4.01 o
  13   3   3          3.62          2.82         3.82 o
  14   3   3          4.89          1.48         3.87 o
  15   3   3          4.81         11.93         6.27 o
  16   3   3          2.06          3.38        14.26 o
 -17   4   3          2.18         11.10         8.95 o
 -16   4   3         11.73         18.58         6.88 o
 -15   4   3         17.19         20.46         5.12 o
 -14   4   3          1.77         -0.36         3.36 o
 -13   4   3         41.83         46.52         5.01 o
 -12   4   3        139.48        123.96         5.68 o
 -11   4   3         59.07         66.31         4.17 o
 -10   4   3         82.33         82.65         4.00 o
  -9   4   3        285.15        261.89         4.97 o
  -8   4   3        599.45        596.74         7.65 o
  -7   4   3        106.33        112.71         3.14 o
  -6   4   3         58.70         51.07         2.20 o
  -5   4   3        164.33        103.47         2.61 o
  -4   4   3        191.56        179.15         3.03 o
  -3   4   3       1898.94       2016.15        17.80 o
  -2   4   3       2351.39       2360.20        19.53 o
  -1   4   3        274.06        222.86         3.01 o
   0   4   3         19.24         28.04         1.23 o
   1   4   3        105.95        106.50         1.92 o
   2   4   3        362.37        339.76         3.83 o
   3   4   3         55.98         67.73         1.83 o
   4   4   3         19.56         16.90         1.22 o
   5   4   3        543.48        542.53         8.12 o
   6   4   3         45.15         48.64         2.30 o
   7   4   3         64.26         78.02         3.43 o
   8   4   3          4.72         -1.36         1.96 o
   9   4   3         63.31         78.18         4.30 o
  10   4   3          7.39          1.23         2.85 o
  11   4   3         25.85         24.40         3.78 o
  12   4   3          0.42         -3.17         3.17 o
  13   4   3          2.83          6.53         4.00 o
  14   4   3          0.53         -3.65         4.07 o
  15   4   3          5.14          9.34         4.96 o
 -17   5   3          4.48         19.63        16.29 o
 -16   5   3          3.28         13.61         4.56 o
 -15   5   3          2.83          6.78         3.87 o
 -14   5   3         33.80         41.41         5.18 o
 -13   5   3         76.19         66.03         5.22 o
 -12   5   3        198.17        198.40         6.99 o
 -11   5   3        556.74        540.29         9.95 o
 -10   5   3         10.99         10.53         2.54 o
  -9   5   3         19.35         17.85         2.39 o
  -8   5   3         14.60         11.77         1.73 o
  -7   5   3        985.41        982.22        10.57 o
  -6   5   3          7.94          8.10         1.30 o
  -5   5   3        133.15        159.36         3.13 o
  -4   5   3        115.09        106.47         3.17 o
  -3   5   3        139.29         96.42         2.10 o
  -2   5   3       1513.30       1574.59        13.34 o
  -1   5   3        100.50         75.01         1.79 o
   0   5   3       2867.37       2923.49        22.75 o
   1   5   3         87.70         84.53         1.91 o
   2   5   3        715.52        722.51         6.67 o
   3   5   3         74.23         82.67         2.12 o
   4   5   3       1230.67       1235.48        11.34 o
   5   5   3         18.15         31.48         1.74 o
   6   5   3         62.11         61.82         3.05 o
   7   5   3         16.35         14.19         2.48 o
   8   5   3        112.41        120.08         4.98 o
   9   5   3          0.79         -2.34         2.34 o
  10   5   3          0.35         -2.37         2.37 o
  11   5   3          0.44         -1.84         3.05 o
  12   5   3         10.87          4.21         3.66 o
  13   5   3         15.70         15.92         4.62 o
  14   5   3          0.93          3.74         5.41 o
  15   5   3          0.77         12.35         5.30 o
 -16   6   3          2.49         14.77         4.80 o
 -15   6   3          6.46         11.40         5.22 o
 -14   6   3          4.06         -2.24         3.40 o
 -13   6   3         15.02         11.27         3.21 o
 -12   6   3         84.66         87.06         5.47 o
 -11   6   3         10.64          8.18         2.77 o
 -10   6   3        389.58        368.50         7.96 o
  -9   6   3        207.38        190.85         5.51 o
  -8   6   3        762.10        749.30        10.52 o
  -7   6   3        510.10        470.21         7.65 o
  -6   6   3        157.29        163.14         3.68 o
  -5   6   3        962.09       1005.67        10.41 o
  -4   6   3         65.27         73.94         2.46 o
  -3   6   3       1901.86       1962.47        15.69 o
  -2   6   3          2.39          0.08         0.69 o
  -1   6   3        919.21        963.89         8.60 o
   0   6   3         50.81         56.76         1.72 o
   1   6   3         13.91          5.86         0.69 o
   2   6   3        719.46        735.65         6.94 o
   3   6   3       1499.66       1507.26        12.47 o
   4   6   3         40.07         55.14         2.04 o
   5   6   3        316.47        353.12         5.81 o
   6   6   3         42.30         46.42         3.14 o
   7   6   3        123.49        126.19         4.97 o
   8   6   3         11.57         10.20         2.62 o
   9   6   3          7.34          3.25         2.60 o
  10   6   3         30.53         30.89         3.48 o
  11   6   3          0.22         -0.48         3.21 o
  12   6   3         35.21         48.13         5.31 o
  13   6   3         39.81         34.58         5.19 o
  14   6   3         18.57         19.95         5.38 o
  15   6   3          0.01          0.17         6.64 o
 -16   7   3          0.04         12.82         6.17 o
 -15   7   3        125.17        155.66         9.01 o
 -14   7   3         14.00         13.31         3.67 o
 -13   7   3          3.56          1.77         2.94 o
 -12   7   3         16.11         11.26         3.07 o
 -11   7   3        247.36        250.68         7.32 o
 -10   7   3         48.87         40.80         3.71 o
  -9   7   3         53.00         45.45         3.69 o
  -8   7   3        321.77        327.40         8.22 o
  -7   7   3        191.40        216.34         5.37 o
  -6   7   3       1138.52       1129.86        12.92 o
  -5   7   3        166.51        165.76         4.02 o
  -4   7   3        140.90        148.11         3.72 o
  -3   7   3         25.26         34.96         1.66 o
  -2   7   3         34.01         34.99         1.34 o
  -1   7   3          1.29         -0.35         0.76 o
   0   7   3        186.77        168.42         3.55 o
   1   7   3       1344.93       1524.86        15.48 o
   2   7   3         16.36         19.12         1.71 o
   3   7   3         74.27         78.91         2.04 o
   4   7   3        234.70        235.49         3.98 o
   5   7   3        330.73        326.05         6.27 o
   6   7   3          5.00          4.13         2.10 o
   7   7   3         15.94          8.53         2.55 o
   8   7   3         11.10         10.36         2.85 o
   9   7   3         28.02         22.32         3.38 o
  10   7   3         16.78         16.08         3.26 o
  11   7   3         86.37         90.16         5.27 o
  12   7   3         23.40         25.93         4.89 o
  13   7   3         17.07         26.28         5.34 o
  14   7   3          2.78         -0.73         7.67 o
 -15   8   3         10.41         20.95         5.45 o
 -14   8   3          0.22          3.20         3.43 o
 -13   8   3          2.03          1.32         3.03 o
 -12   8   3          4.96         -1.89         2.77 o
 -11   8   3         41.90         41.95         4.06 o
 -10   8   3        114.03        107.64         5.55 o
  -9   8   3         53.14         48.00         3.89 o
  -8   8   3         27.80         19.12         2.66 o
  -7   8   3       1006.00        867.75        11.91 o
  -6   8   3       1139.66       1096.09        13.73 o
  -5   8   3        571.10        558.02         7.91 o
  -4   8   3        285.70        280.89         5.10 o
  -3   8   3        377.43        370.42         5.54 o
  -2   8   3        522.22        501.93         6.11 o
  -1   8   3        119.57        118.17         4.05 o
   0   8   3         75.52         87.37         3.26 o
   1   8   3       1020.54       1035.83        11.28 o
   2   8   3          5.08          6.25         1.45 o
   3   8   3         14.84         10.24         1.38 o
   4   8   3         24.53         23.03         1.76 o
   5   8   3         68.20         88.00         3.77 o
   6   8   3        181.88        181.78         5.38 o
   7   8   3          3.22          2.30         2.52 o
   8   8   3         56.49         49.59         3.90 o
   9   8   3          6.00          6.93         2.81 o
  10   8   3         91.24         82.30         5.58 o
  11   8   3         11.84          8.04         3.30 o
  12   8   3         10.74         10.11         4.66 o
  13   8   3         56.50         61.08         6.40 o
  14   8   3          1.70          5.34         5.38 o
 -15   9   3         17.28         31.96         7.34 o
 -14   9   3         16.52         23.92         4.16 o
 -13   9   3         13.63         16.53         3.88 o
 -12   9   3          1.87          5.11         3.36 o
 -11   9   3          1.69          8.47         4.64 o
 -10   9   3          9.91          7.16         2.80 o
  -9   9   3          0.87          2.72         2.33 o
  -8   9   3        128.83        115.13         5.39 o
  -7   9   3        326.01        336.72         7.06 o
  -6   9   3        159.68        155.08         5.11 o
  -5   9   3        827.11        784.57        10.56 o
  -4   9   3        213.22        199.28         4.59 o
  -3   9   3        184.61        188.81         4.83 o
  -2   9   3        156.62        138.90         3.23 o
  -1   9   3        529.81        462.85         6.85 o
   0   9   3         74.17         73.80         3.33 o
   1   9   3         47.56         49.21         2.61 o
   2   9   3         21.46         20.05         2.22 o
   3   9   3          0.02         -1.56         1.56 o
   4   9   3         19.90         17.62         1.93 o
   5   9   3         55.15         40.93         3.01 o
   6   9   3        213.28        232.92         5.86 o
   7   9   3        154.93        159.65         5.97 o
   8   9   3         79.00         68.50         4.79 o
   9   9   3        116.84        106.07         5.45 o
  10   9   3          3.34          0.76         2.85 o
  11   9   3          1.30          4.19         3.24 o
  12   9   3          0.46          0.66         5.19 o
  13   9   3         12.23         11.15         5.50 o
 -14  10   3          3.94          6.22         3.93 o
 -13  10   3         13.83         27.42         4.29 o
 -12  10   3          2.78          4.59         3.35 o
 -11  10   3         23.93         21.56         3.80 o
 -10  10   3          2.75          9.55         3.20 o
  -9  10   3        264.64        253.63         7.50 o
  -8  10   3         56.02         51.96         4.05 o
  -7  10   3         13.54          7.18         2.52 o
  -6  10   3          9.97          6.07         2.18 o
  -5  10   3          5.57         -0.37         1.86 o
  -4  10   3         84.51         76.15         3.88 o
  -3  10   3        364.51        342.19         8.12 o
  -2  10   3        152.70        127.14         3.95 o
  -1  10   3        332.48        343.17         6.12 o
   0  10   3        454.97        446.80         7.12 o
   1  10   3         84.01         90.40         3.73 o
   2  10   3         53.28         64.06         3.26 o
   3  10   3          0.60         -1.73         1.73 o
   4  10   3          6.83          9.89         1.73 o
   5  10   3        251.42        220.16         6.68 o
   6  10   3        116.53        132.48         5.39 o
   7  10   3         64.73         63.74         4.45 o
   8  10   3          1.89          3.72         2.75 o
   9  10   3         33.95         34.11         4.03 o
  10  10   3          0.52         -1.70         2.92 o
  11  10   3          0.78         -1.53         2.96 o
  12  10   3          0.26         -1.07         4.68 o
  13  10   3          4.61          2.54         8.79 o
 -13  11   3          8.89         10.79         3.92 o
 -12  11   3         58.76         62.30         5.40 o
 -11  11   3          1.21         -2.74         2.74 o
 -10  11   3         40.66         43.77         4.52 o
  -9  11   3         14.07          3.63         2.88 o
  -8  11   3         10.80          1.45         3.01 o
  -7  11   3          8.24          9.28         2.51 o
  -6  11   3         24.14         20.99         2.84 o
  -5  11   3          2.33          0.79         1.96 o
  -4  11   3        313.33        294.42         6.55 o
  -3  11   3        217.16        209.84         6.01 o
  -2  11   3         11.70         11.34         2.06 o
  -1  11   3        728.71        693.83        10.73 o
   0  11   3        215.37        214.20         5.17 o
   1  11   3         34.30         38.28         3.04 o
   2  11   3          8.86          4.63         2.19 o
   3  11   3         19.73         20.44         3.20 o
   4  11   3          4.12         -1.01         1.42 o
   5  11   3          4.18         -0.32         1.96 o
   6  11   3          4.06          1.11         2.13 o
   7  11   3        223.63        198.93         6.73 o
   8  11   3        101.19        114.55         6.84 o
   9  11   3         11.25         15.68         3.59 o
  10  11   3          1.24         -0.69         3.15 o
  11  11   3          0.04         -3.33         3.33 o
  12  11   3          0.09          0.53         4.88 o
 -12  12   3         12.53         12.15         4.53 o
 -11  12   3          3.80          4.34         3.18 o
 -10  12   3          0.07         -2.89         2.89 o
  -9  12   3          0.10         -0.73         2.74 o
  -8  12   3         83.84         76.42         5.10 o
  -7  12   3          0.02         -2.84         2.84 o
  -6  12   3          0.52          0.45         2.27 o
  -5  12   3         44.72         38.83         3.49 o
  -4  12   3        196.56        196.43         8.70 o
  -3  12   3          0.58         -1.88         1.88 o
  -2  12   3        149.32        155.55         5.00 o
  -1  12   3          7.39         11.44         2.38 o
   0  12   3         24.10         20.27         3.10 o
   1  12   3         40.04         40.33         3.00 o
   2  12   3         72.63         79.39         4.22 o
   3  12   3          8.01         13.33         3.22 o
   4  12   3          6.80         -0.04         2.63 o
   5  12   3         36.49         40.16         3.16 o
   6  12   3          2.37         -2.94         2.94 o
   7  12   3         59.56         60.21         4.52 o
   8  12   3          1.30          4.26         3.00 o
   9  12   3         19.96         23.31         4.04 o
  10  12   3         26.79         26.55         4.16 o
  11  12   3          1.14         -3.63         3.63 o
 -11  13   3          5.10          6.44         5.96 o
 -10  13   3         42.78         41.31         4.77 o
  -9  13   3          7.71         10.00         3.38 o
  -8  13   3         52.81         58.94         4.94 o
  -7  13   3         28.29         28.46         4.43 o
  -6  13   3         86.06         91.31         5.48 o
  -5  13   3          5.17          5.56         3.09 o
  -4  13   3         20.83         18.72         3.35 o
  -3  13   3        228.69        245.30         6.56 o
  -2  13   3         12.48          9.47         2.59 o
  -1  13   3          2.67          0.85         1.68 o
   0  13   3         88.21         88.82         5.20 o
   1  13   3        103.86        104.19         4.84 o
   2  13   3        122.52        139.60         5.34 o
   3  13   3         73.06         82.93         4.87 o
   4  13   3        128.50        148.51         6.65 o
   5  13   3          4.41          3.28         2.20 o
   6  13   3          4.42          4.70         3.28 o
   7  13   3         20.30         15.15         3.54 o
   8  13   3         16.94         17.12         3.84 o
   9  13   3         13.48         14.31         4.29 o
  10  13   3          5.06          8.98         4.49 o
 -10  14   3         34.39         31.72         6.55 o
  -9  14   3        109.52        109.56         7.19 o
  -8  14   3          6.69          8.31         3.32 o
  -7  14   3         42.85         51.49         7.06 o
  -6  14   3         49.51         50.54         5.17 o
  -5  14   3        163.00        165.73         7.19 o
  -4  14   3        104.30        122.79         5.55 o
  -3  14   3        113.88        122.24         5.67 o
  -2  14   3        195.97        192.92         6.41 o
  -1  14   3         50.19         52.95         3.52 o
   0  14   3         23.79         37.07         4.00 o
   1  14   3         22.30         25.39         3.92 o
   2  14   3        125.79        115.18         6.32 o
   3  14   3         44.81         54.10         4.80 o
   4  14   3          0.16          5.06         3.36 o
   5  14   3          0.12         -1.83         2.27 o
   6  14   3         35.67         35.15         3.97 o
   7  14   3         12.41         14.84         4.54 o
   8  14   3          2.63          3.15         3.59 o
  -8  15   3         67.22         82.67         6.99 o
  -7  15   3         10.39          9.19         4.38 o
  -6  15   3         13.28          9.02         4.05 o
  -5  15   3          0.73          3.03         3.73 o
  -4  15   3         54.16         53.85         4.54 o
  -3  15   3         44.62         39.29         4.22 o
  -2  15   3         22.61         32.33         3.62 o
  -1  15   3          0.02         -0.62         2.24 o
   0  15   3          4.13         11.80         3.73 o
   1  15   3        231.87        235.65         8.39 o
   2  15   3         10.72          7.39         4.21 o
   3  15   3         19.23         11.55         4.58 o
   4  15   3          2.68          4.77         8.00 o
   5  15   3         68.34         81.47         6.56 o
   6  15   3          6.23          4.89         3.11 o
   7  15   3         28.81         31.11         4.73 o
  -6  16   3         31.93         45.66         8.85 o
  -5  16   3          0.37          0.88         3.98 o
  -4  16   3         27.52         33.97         4.21 o
  -3  16   3          0.06          1.30         3.20 o
  -2  16   3         10.37         12.96         3.23 o
  -1  16   3         62.35         68.06         5.22 o
   0  16   3         12.60         16.35         3.96 o
   1  16   3          6.07         13.44         4.92 o
   2  16   3         25.29         36.57         6.90 o
   3  16   3         75.77         89.19        16.30 o
   4  16   3          4.57         -3.43         7.82 o
  -1  17   3          8.92         11.68        13.11 o
 -17   0   4         15.21        -12.31        16.57 o
 -16   0   4          1.70         15.70        15.86 o
 -15   0   4         72.74         99.29        13.75 o
 -14   0   4         20.78         25.05         6.84 o
 -13   0   4         76.53         60.45         7.99 o
 -12   0   4         53.56         54.55         6.31 o
 -11   0   4         51.44         41.24         4.28 o
 -10   0   4        650.13        611.92        10.82 o
  -9   0   4       1195.51       1212.75        15.38 o
  -8   0   4       1213.68       1117.92        14.14 o
  -7   0   4         15.42         10.31         1.70 o
  -6   0   4        348.06        366.15         7.27 o
  -5   0   4        757.22        808.49        11.15 o
  -4   0   4       1819.88       2127.88        23.73 o
  -3   0   4       4383.82       4664.50        48.72 o
  -2   0   4        187.47        162.52         3.81 o
  -1   0   4          0.37         -0.96         0.96 o
   0   0   4       1401.24       1478.54        15.85 o
   1   0   4        418.76        463.13         7.04 o
   2   0   4        365.88        403.71         6.39 o
   3   0   4        940.00        910.99        12.56 o
   4   0   4      18226.30      18223.70       177.17 o
   5   0   4       1807.21       2046.41        23.20 o
   6   0   4         69.73         67.86         3.43 o
   7   0   4         71.30         67.78         5.20 o
   8   0   4        105.95         83.93         6.40 o
   9   0   4          0.54         -3.44         3.44 o
  10   0   4         42.87         27.90         4.99 o
  11   0   4         21.27         23.27         5.05 o
  12   0   4        101.91         88.17        13.01 o
  13   0   4          4.71          9.09        10.11 o
  14   0   4          1.32         16.99         9.53 o
  15   0   4          3.23          6.24        13.97 o
 -17   1   4         41.01         76.77        17.71 o
 -16   1   4          0.36          4.63         7.96 o
 -15   1   4         11.48         16.22         5.08 o
 -14   1   4         91.50        108.16         8.46 o
 -13   1   4         18.23         17.63         3.97 o
 -12   1   4          2.83         -2.15         2.15 o
 -11   1   4        266.37        222.86         5.43 o
 -10   1   4        683.52        668.42         8.47 o
  -9   1   4         14.96         15.90         1.70 o
  -8   1   4        127.83        127.52         3.04 o
  -7   1   4       1259.26       1216.71        11.19 o
  -6   1   4        300.92        284.86         4.12 o
  -5   1   4       1068.39       1005.57         9.62 o
  -4   1   4        686.99        786.21         7.57 o
  -3   1   4       5022.57       5085.96        36.62 o
  -2   1   4        748.68        719.57         6.57 o
  -1   1   4        116.85        110.73         2.02 o
   0   1   4       1039.52       1056.28         8.78 o
   1   1   4        184.32        184.19         2.71 o
   2   1   4       1356.53       1376.64        10.79 o
   3   1   4         97.25         90.88         2.64 o
   4   1   4        551.81        595.18        10.65 o
   5   1   4        109.95        137.39         2.85 o
   6   1   4        150.70        164.96         3.50 o
   7   1   4          0.84          0.99         1.64 o
   8   1   4         12.55         33.92         3.07 o
   9   1   4         90.22         93.78         5.10 o
  10   1   4          0.25         -2.45         2.45 o
  11   1   4          1.11          1.60         3.69 o
  12   1   4         23.90         27.00         4.92 o
  13   1   4          0.27          0.14         5.99 o
  14   1   4          0.12          1.26         7.75 o
  15   1   4          2.19         11.50         6.61 o
 -17   2   4          0.08         11.08         8.45 o
 -16   2   4         12.66         20.62         6.79 o
 -15   2   4         10.31          9.05         7.57 o
 -14   2   4         31.76         38.02         7.33 o
 -13   2   4        161.30        160.28         7.34 o
 -12   2   4        129.57        120.82         5.22 o
 -11   2   4        118.22        136.50         4.67 o
 -10   2   4       1035.61        964.85        11.30 o
  -9   2   4       1160.91       1120.36        12.20 o
  -8   2   4        591.65        576.67         7.13 o
  -7   2   4          4.95          4.48         1.21 o
  -6   2   4        359.28        350.54         4.45 o
  -5   2   4         74.64         83.04         2.27 o
  -4   2   4       4008.22       4271.44        31.30 o
  -3   2   4        390.77        405.07         4.65 o
  -2   2   4       1526.83       1545.85        12.04 o
  -1   2   4        359.08        361.40         4.17 o
   0   2   4          1.22         -0.45         0.91 o
   1   2   4        241.25        248.22         3.37 o
   2   2   4          2.12          3.81         1.11 o
   3   2   4       1018.39       1053.19         9.85 o
   4   2   4       2009.02       2217.20        18.32 o
   5   2   4        161.53        191.09         3.97 o
   6   2   4         68.73         74.42         3.51 o
   7   2   4         24.07         30.15         2.42 o
   8   2   4         61.18         50.83         3.51 o
   9   2   4         11.56         16.29         3.05 o
  10   2   4          0.95         -3.11         3.11 o
  11   2   4          6.77          4.85         3.68 o
  12   2   4         60.32         50.74         5.51 o
  13   2   4          2.83          8.80         4.10 o
  14   2   4          4.57         11.42         6.22 o
  15   2   4          1.96         -0.83         6.22 o
 -17   3   4         22.84         16.25        11.15 o
 -16   3   4          0.06         -3.42         7.74 o
 -15   3   4          8.26          7.13         6.97 o
 -14   3   4         26.86         18.53         4.73 o
 -13   3   4          1.31         -2.65         2.96 o
 -12   3   4        157.57        137.57         6.53 o
 -11   3   4         53.89         44.07         3.15 o
 -10   3   4        574.93        537.37         7.87 o
  -9   3   4       1432.32       1408.42        15.13 o
  -8   3   4        333.58        333.13         5.57 o
  -7   3   4         54.75         66.55         2.84 o
  -6   3   4          0.96          0.55         0.71 o
  -5   3   4         99.55        102.11         2.30 o
  -4   3   4         28.98         33.30         1.48 o
  -3   3   4       1506.84       1568.14        13.33 o
  -2   3   4       3536.48       3830.18        29.20 o
  -1   3   4        883.43        922.83         8.64 o
   0   3   4        304.18        279.13         3.56 o
   1   3   4        270.00        251.41         3.32 o
   2   3   4       1161.71       1099.21        10.30 o
   3   3   4         29.74         34.79         1.87 o
   4   3   4        119.19        112.01         2.93 o
   5   3   4         44.46         50.40         2.42 o
   6   3   4        111.59        106.21         3.77 o
   7   3   4          4.08         -0.41         1.59 o
   8   3   4         86.11         91.30         4.16 o
   9   3   4          4.17          2.84         5.06 o
  10   3   4         69.04         52.62         5.22 o
  11   3   4          0.00          0.27         3.27 o
  12   3   4          1.82          2.13         4.19 o
  13   3   4         11.81          6.79         5.12 o
  14   3   4          0.00          0.17         4.33 o
  15   3   4          3.28          4.99         6.98 o
 -17   4   4          8.66         15.55         8.27 o
 -16   4   4          3.25          9.88         7.93 o
 -15   4   4         12.95         10.07         4.80 o
 -14   4   4          6.81          8.89         3.98 o
 -13   4   4          9.58         13.02         3.59 o
 -12   4   4          1.99          2.85         2.59 o
 -11   4   4         23.43         18.20         3.14 o
 -10   4   4        314.38        302.46         6.26 o
  -9   4   4        237.82        201.48         5.07 o
  -8   4   4         34.98         45.19         2.68 o
  -7   4   4        214.21        201.16         4.17 o
  -6   4   4         32.62         36.45         2.08 o
  -5   4   4         57.16         51.00         2.07 o
  -4   4   4         21.01         19.18         1.39 o
  -3   4   4         38.14         39.47         1.80 o
  -2   4   4        322.59        380.50         4.77 o
  -1   4   4        279.44        280.38         4.48 o
   0   4   4          4.43          1.41         0.84 o
   1   4   4         52.74         60.09         1.89 o
   2   4   4        117.18        130.24         2.48 o
   3   4   4          0.24         -0.31         1.06 o
   4   4   4         53.82         67.92         2.89 o
   5   4   4          3.99          5.15         1.46 o
   6   4   4        121.88        133.71         4.25 o
   7   4   4         41.20         42.93         3.03 o
   8   4   4          0.93         -2.07         2.07 o
   9   4   4          1.85          2.17         2.71 o
  10   4   4         32.46         21.77         4.03 o
  11   4   4          6.00          5.77         4.21 o
  12   4   4          2.87         -4.63         4.63 o
  13   4   4          0.02         -3.17         3.82 o
  14   4   4         10.83         11.76         4.77 o
  15   4   4          3.17          3.24         9.16 o
 -16   5   4          0.17          5.52         6.41 o
 -15   5   4          3.77         10.95         4.19 o
 -14   5   4          3.37          0.87         3.40 o
 -13   5   4         27.52         32.46         4.40 o
 -12   5   4          2.85         -0.08         2.67 o
 -11   5   4         98.69         89.16         5.01 o
 -10   5   4          8.42          9.86         2.49 o
  -9   5   4          5.11          2.48         2.12 o
  -8   5   4        216.22        169.14         4.59 o
  -7   5   4         60.65         66.73         3.23 o
  -6   5   4        110.11        119.82         3.77 o
  -5   5   4        181.17        183.16         4.38 o
  -4   5   4         47.20         44.36         2.18 o
  -3   5   4         52.62         63.53         2.45 o
  -2   5   4        438.59        467.24         5.86 o
  -1   5   4          8.92         11.72         1.10 o
   0   5   4         57.92         58.02         1.98 o
   1   5   4        220.31        225.83         3.44 o
   2   5   4        656.42        755.65         7.60 o
   3   5   4          2.32          1.66         1.01 o
   4   5   4         45.01         52.92         2.52 o
   5   5   4         21.97         26.79         2.21 o
   6   5   4        208.41        207.37         5.41 o
   7   5   4          0.43         -1.97         1.97 o
   8   5   4          2.10         -2.35         2.35 o
   9   5   4          3.11         -1.38         2.57 o
  10   5   4         70.14         71.00         5.50 o
  11   5   4          6.07          3.59         4.01 o
  12   5   4          1.25         -2.36         3.73 o
  13   5   4          0.00         -2.69         3.93 o
  14   5   4          0.91          9.07         5.15 o
 -16   6   4         72.60        101.55         8.62 o
 -15   6   4          0.40          4.14         4.22 o
 -14   6   4          2.92          9.47         3.85 o
 -13   6   4         13.53         11.45         3.22 o
 -12   6   4          0.50         -0.67         2.58 o
 -11   6   4         52.81         56.14         4.29 o
 -10   6   4         25.75         21.06         3.19 o
  -9   6   4        119.43        113.93         4.85 o
  -8   6   4          0.10         -1.77         1.77 o
  -7   6   4         68.22         57.30         3.15 o
  -6   6   4        233.81        207.70         4.65 o
  -5   6   4        113.91         96.33         3.67 o
  -4   6   4        569.86        589.81         8.74 o
  -3   6   4         12.25         17.67         1.61 o
  -2   6   4         39.98         43.59         2.54 o
  -1   6   4         70.30         68.02         2.40 o
   0   6   4         57.70         66.78         2.19 o
   1   6   4          1.35          2.31         1.02 o
   2   6   4        131.89        148.33         3.01 o
   3   6   4         36.14         33.34         2.11 o
   4   6   4         52.75         64.07         3.24 o
   5   6   4         18.42         14.31         2.28 o
   6   6   4          0.60         -1.28         1.98 o
   7   6   4          7.36          4.62         2.45 o
   8   6   4         31.36         28.67         3.43 o
   9   6   4          0.04         -2.97         2.97 o
  10   6   4         36.68         44.25         4.83 o
  11   6   4         10.42         13.04         4.46 o
  12   6   4          3.22          1.03         4.45 o
  13   6   4          5.41          6.80         5.01 o
  14   6   4          8.06         12.79         5.20 o
 -16   7   4          2.76         19.73         5.99 o
 -15   7   4         22.90         24.98         5.20 o
 -14   7   4          0.59          9.98         4.03 o
 -13   7   4         33.72         40.96         4.40 o
 -12   7   4        120.50        117.25         6.11 o
 -11   7   4         11.23          9.19         3.14 o
 -10   7   4         41.22         44.82         4.01 o
  -9   7   4        171.30        153.40         6.32 o
  -8   7   4        226.40        196.11         6.94 o
  -7   7   4        789.58        690.18        10.30 o
  -6   7   4        777.51        756.02        10.00 o
  -5   7   4          7.23          8.13         1.95 o
  -4   7   4        309.28        284.00         5.94 o
  -3   7   4        346.74        340.11         6.61 o
  -2   7   4        371.42        370.98         5.47 o
  -1   7   4          3.88          3.26         1.15 o
   0   7   4        333.89        311.17         5.35 o
   1   7   4          3.14          2.19         1.07 o
   2   7   4          0.07          0.65         1.18 o
   3   7   4          7.30         13.20         1.70 o
   4   7   4          5.82          7.50         1.84 o
   5   7   4         12.00         16.74         2.46 o
   6   7   4          1.97         -0.33         2.22 o
   7   7   4         32.10         40.85         3.64 o
   8   7   4         11.20          7.89         2.89 o
   9   7   4         28.00         29.22         3.80 o
  10   7   4         40.15         44.97         4.48 o
  11   7   4          0.36          0.77         3.42 o
  12   7   4         12.21         15.68         5.30 o
  13   7   4         11.16         11.83         8.27 o
  14   7   4          1.22          9.45         8.25 o
 -15   8   4         26.92         37.70         5.36 o
 -14   8   4          6.19         12.89         3.77 o
 -13   8   4          0.92          2.82         3.41 o
 -12   8   4        124.22        133.70         6.62 o
 -11   8   4         11.33         12.58         3.32 o
 -10   8   4          1.04         -2.57         2.57 o
  -9   8   4         15.88         18.92         3.03 o
  -8   8   4          7.40          0.09         2.21 o
  -7   8   4          0.66         -1.93         1.93 o
  -6   8   4         56.11         54.35         3.56 o
  -5   8   4       1261.33       1194.34        14.33 o
  -4   8   4        171.94        167.63         5.06 o
  -3   8   4         70.33         78.21         3.47 o
  -2   8   4          0.04          0.16         1.57 o
  -1   8   4        992.42        967.26        10.53 o
   0   8   4       1251.75       1270.66        12.68 o
   1   8   4         10.63         11.80         1.60 o
   2   8   4        102.14        111.62         3.29 o
   3   8   4         15.80         21.10         2.13 o
   4   8   4         42.65         37.53         2.97 o
   5   8   4          0.97         -0.05         2.10 o
   6   8   4         17.10         18.94         3.42 o
   7   8   4         30.04         26.37         3.37 o
   8   8   4         19.83         22.50         3.50 o
   9   8   4          5.60          7.89         3.24 o
  10   8   4          0.57          6.86         3.65 o
  11   8   4         12.03         10.34         5.02 o
  12   8   4          7.49          5.63         4.51 o
  13   8   4          9.72          2.66         5.77 o
 -15   9   4         13.49         34.46        14.88 o
 -14   9   4          0.79          9.98         3.84 o
 -13   9   4         99.08        117.27         8.17 o
 -12   9   4          0.03         10.17         3.47 o
 -11   9   4         53.05         57.18         4.77 o
 -10   9   4         78.14         78.06         5.16 o
  -9   9   4          1.26         -2.42         2.42 o
  -8   9   4          5.82          2.94         2.28 o
  -7   9   4          5.31          4.60         2.28 o
  -6   9   4        351.84        347.39         7.77 o
  -5   9   4          0.04         -0.37         2.29 o
  -4   9   4        138.67        136.38         5.45 o
  -3   9   4          4.71         -1.78         1.78 o
  -2   9   4         45.54         47.29         2.97 o
  -1   9   4        530.18        520.11         7.58 o
   0   9   4         10.49          8.14         1.60 o
   1   9   4        130.25        133.06         3.68 o
   2   9   4        318.22        315.49         5.88 o
   3   9   4         37.08         39.71         2.69 o
   4   9   4          2.61          2.07         1.88 o
   5   9   4         74.38         82.88         4.47 o
   6   9   4        155.17        169.51         5.86 o
   7   9   4         61.82         75.70         4.74 o
   8   9   4         77.62         85.51         5.02 o
   9   9   4          0.47          5.54         3.22 o
  10   9   4          6.26          7.66         4.73 o
  11   9   4          0.10         -1.41         5.50 o
  12   9   4          0.03          1.86         4.90 o
  13   9   4          0.70         15.74        16.05 o
 -14  10   4         44.45         51.75         7.54 o
 -13  10   4         49.23         57.84         5.42 o
 -12  10   4         62.09         65.71         5.43 o
 -11  10   4         23.41         27.48         3.98 o
 -10  10   4         46.34         46.24         4.39 o
  -9  10   4         71.81         72.03         4.97 o
  -8  10   4        265.93        283.17         7.46 o
  -7  10   4        111.74         92.80         5.18 o
  -6  10   4        125.50        113.73         6.65 o
  -5  10   4          5.22          5.51         2.78 o
  -4  10   4          0.95         -1.10         2.20 o
  -3  10   4          9.60          1.78         2.03 o
  -2  10   4        211.71        217.48         5.38 o
  -1  10   4          7.73          4.62         1.90 o
   0  10   4         61.12         68.74         3.20 o
   1  10   4          9.23         12.34         1.79 o
   2  10   4          0.42         -1.29         1.50 o
   3  10   4        111.49        118.52         4.32 o
   4  10   4         58.21         61.92         3.86 o
   5  10   4         28.14         29.04         3.18 o
   6  10   4        112.08        121.41         5.33 o
   7  10   4         16.29         18.13         3.43 o
   8  10   4          8.78          5.90         4.10 o
   9  10   4          3.10          8.64         3.22 o
  10  10   4         18.03         20.62         3.95 o
  11  10   4          7.73          6.54         4.07 o
  12  10   4          1.65          5.93         7.88 o
 -13  11   4          0.01          4.38         4.11 o
 -12  11   4          0.10          0.42         3.56 o
 -11  11   4         26.60         31.22         4.43 o
 -10  11   4         12.66          8.48         3.31 o
  -9  11   4          6.22          2.83         2.98 o
  -8  11   4          0.69         -1.30         2.76 o
  -7  11   4         23.47         32.80         3.71 o
  -6  11   4        302.32        299.83         8.22 o
  -5  11   4         25.22         21.87         3.32 o
  -4  11   4          0.08         -2.12         2.12 o
  -3  11   4        145.69        142.67         5.40 o
  -2  11   4        118.51        112.37         4.56 o
  -1  11   4        103.67         87.74         3.85 o
   0  11   4          7.63         13.17         2.05 o
   1  11   4        825.00        793.15        11.15 o
   2  11   4         87.68         89.71         4.33 o
   3  11   4          8.46          9.65         2.56 o
   4  11   4         13.19          7.60         2.46 o
   5  11   4         27.75         23.96         3.27 o
   6  11   4          2.13          2.27         2.91 o
   7  11   4         93.45         82.64         5.39 o
   8  11   4         36.52         47.54         5.07 o
   9  11   4         14.84         19.74         4.60 o
  10  11   4          0.00          3.22         3.87 o
  11  11   4          0.51         -2.70         4.45 o
 -12  12   4          1.87          8.23        10.91 o
 -11  12   4         54.28         58.42         5.37 o
 -10  12   4         14.89         13.84         3.67 o
  -9  12   4          0.11         -2.85         2.85 o
  -8  12   4         38.79         36.10         4.29 o
  -7  12   4          0.88          8.67         2.99 o
  -6  12   4         34.81         33.00         4.30 o
  -5  12   4          0.84         -0.44         2.75 o
  -4  12   4        154.77        152.14         6.02 o
  -3  12   4         27.85         26.93         4.29 o
  -2  12   4         78.68         63.45         3.92 o
  -1  12   4          4.86          5.82         2.77 o
   0  12   4         32.81         30.47         3.89 o
   1  12   4         32.26         45.64         3.19 o
   2  12   4         74.68         80.12         4.13 o
   3  12   4          9.88         13.90         2.36 o
   4  12   4          3.81         -1.70         3.10 o
   5  12   4          0.12          0.31         2.45 o
   6  12   4          1.78         -0.53         2.81 o
   7  12   4         10.30          6.69         3.52 o
   8  12   4          0.09          2.83         3.55 o
   9  12   4          8.07          3.33         3.74 o
  10  12   4         17.60         11.50         4.51 o
 -11  13   4          7.97          9.27         5.08 o
 -10  13   4         18.83         28.48         4.83 o
  -9  13   4          8.08         15.56         3.92 o
  -8  13   4          1.34         -3.20         3.20 o
  -7  13   4          7.17         12.29         4.33 o
  -6  13   4          3.93          9.86         3.37 o
  -5  13   4         13.20         14.95         3.19 o
  -4  13   4          0.12          3.71         3.13 o
  -3  13   4         52.74         53.98         4.07 o
  -2  13   4          0.46          1.63         2.48 o
  -1  13   4         16.26          8.88         2.60 o
   0  13   4        125.13        115.69         4.69 o
   1  13   4         40.27         40.01         2.73 o
   2  13   4          0.03          1.29         2.30 o
   3  13   4          3.93          7.40         2.48 o
   4  13   4          0.54          1.52         2.53 o
   5  13   4          0.21         -2.22         2.38 o
   6  13   4          1.55         -2.76         2.76 o
   7  13   4         16.24          8.95         4.37 o
   8  13   4         13.71          4.71         3.77 o
   9  13   4         16.10         13.04         4.35 o
  -9  14   4         21.63         25.92         5.13 o
  -8  14   4          0.99         10.17         4.44 o
  -7  14   4          4.88          1.11         3.48 o
  -6  14   4          0.64          8.40         3.87 o
  -5  14   4         74.13         86.55         5.58 o
  -4  14   4         16.82         22.84         4.58 o
  -3  14   4          6.47         12.20         3.59 o
  -2  14   4         17.26         22.19         3.34 o
  -1  14   4         43.81         48.99         3.98 o
   0  14   4         21.54         20.21         2.76 o
   1  14   4          0.13          7.69         3.77 o
   2  14   4          0.06         -1.65         3.79 o
   3  14   4         12.34         11.85         3.01 o
   4  14   4          2.28          0.79         2.63 o
   5  14   4          1.69          0.97         2.80 o
   6  14   4          0.38         -3.02         3.02 o
   7  14   4          0.09          0.98         3.48 o
   8  14   4          2.75          5.11         8.69 o
  -8  15   4          4.77         -2.76         5.68 o
  -7  15   4          2.95          1.68         4.79 o
  -6  15   4          4.23         -3.45         3.60 o
  -5  15   4         24.61         42.18         4.81 o
  -4  15   4        155.02        182.66         7.91 o
  -3  15   4          8.88         16.29         4.23 o
  -2  15   4          8.85          5.74         3.13 o
  -1  15   4          1.03          2.39         2.55 o
   0  15   4         22.56         28.21         3.20 o
   1  15   4          0.86          6.75         4.08 o
   2  15   4          0.17          2.47         4.06 o
   3  15   4          0.14          0.66         3.92 o
   4  15   4          1.09          1.98         4.54 o
   5  15   4          2.20         -2.90         2.90 o
   6  15   4          4.40          4.19         4.05 o
  -5  16   4         32.04         22.91         5.81 o
  -4  16   4          5.63         11.11         4.09 o
  -3  16   4          5.86          5.04         4.26 o
  -2  16   4         17.95         18.53         3.73 o
  -1  16   4         24.46         34.13         6.19 o
   0  16   4          3.57          6.74         5.70 o
   1  16   4          8.63         19.96         7.04 o
   2  16   4          1.75          9.24         5.44 o
   3  16   4          6.53         35.24        14.72 o
 -17   1   5         11.02         24.56        21.40 o
 -16   1   5         46.71         67.77        16.46 o
 -15   1   5         17.05         24.00         6.80 o
 -14   1   5          4.06          3.56         5.13 o
 -13   1   5         35.78         33.32         4.45 o
 -12   1   5         29.20         32.49         5.49 o
 -11   1   5          1.09         -2.09         2.09 o
 -10   1   5        202.22        180.92         4.71 o
  -9   1   5         65.98         58.53         3.77 o
  -8   1   5        373.11        351.80         5.55 o
  -7   1   5        493.37        464.62         6.25 o
  -6   1   5         44.47         57.85         2.39 o
  -5   1   5         15.92         18.00         1.50 o
  -4   1   5         18.05         25.36         1.61 o
  -3   1   5          9.97          9.83         1.25 o
  -2   1   5        213.41        229.01         3.42 o
  -1   1   5        298.05        333.09         4.51 o
   0   1   5        119.54        114.13         2.54 o
   1   1   5         78.66         90.22         2.48 o
   2   1   5        104.53        112.09         2.61 o
   3   1   5         78.12         96.55         2.35 o
   4   1   5         34.61         48.30         2.64 o
   5   1   5         57.19         56.61         2.64 o
   6   1   5          4.34          8.52         2.04 o
   7   1   5        270.96        283.99         8.02 o
   8   1   5          0.01         -1.15         2.42 o
   9   1   5          0.04         -2.50         2.50 o
  10   1   5          3.84          0.37         3.19 o
  11   1   5          0.88         -2.91         3.80 o
  12   1   5         12.90          6.42         4.57 o
  13   1   5          3.79         -1.31         8.25 o
  14   1   5          0.00          0.05         6.46 o
 -17   2   5          1.76          4.39        19.90 o
 -16   2   5          0.09          0.66         8.36 o
 -15   2   5          7.33          8.25         6.67 o
 -14   2   5         13.19          8.85         5.90 o
 -13   2   5          0.08         -2.86         4.36 o
 -12   2   5          2.74          4.21         3.45 o
 -11   2   5        137.07        139.99         5.23 o
 -10   2   5         29.27         19.94         2.45 o
  -9   2   5         13.03         13.26         2.29 o
  -8   2   5         95.12         98.79         4.15 o
  -7   2   5         17.16         27.93         2.05 o
  -6   2   5          6.87          4.88         1.22 o
  -5   2   5         19.95         18.65         1.52 o
  -4   2   5        328.33        325.99         4.43 o
  -3   2   5        653.86        731.49         7.09 o
  -2   2   5          3.07          4.66         1.05 o
  -1   2   5        689.02        670.16         6.64 o
   0   2   5        289.10        296.04         3.96 o
   1   2   5        214.89        221.07         3.52 o
   2   2   5          3.21          0.34         1.34 o
   3   2   5         38.43         38.39         2.13 o
   4   2   5          5.60          3.45         1.45 o
   5   2   5        469.86        504.03         7.51 o
   6   2   5        154.67        157.52         4.32 o
   7   2   5         43.96         39.50         3.40 o
   8   2   5         46.94         54.62         4.97 o
   9   2   5          0.03          0.25         3.13 o
  10   2   5          0.04          1.33         3.80 o
  11   2   5          0.34         -3.66         3.66 o
  12   2   5          0.52         -0.18         4.31 o
  13   2   5         20.19         13.94         5.18 o
  14   2   5          1.20         14.30         6.76 o
 -17   3   5          0.20         23.47         8.85 o
 -16   3   5         12.97         17.09         7.11 o
 -15   3   5         17.26         14.56         6.12 o
 -14   3   5          0.10         -2.79         5.24 o
 -13   3   5         21.08         20.26         4.30 o
 -12   3   5         99.29        106.24         6.02 o
 -11   3   5         52.02         41.34         3.25 o
 -10   3   5          0.15         -1.84         1.84 o
  -9   3   5         90.38         92.49         4.27 o
  -8   3   5        156.57        174.32         5.05 o
  -7   3   5        599.44        561.72         8.36 o
  -6   3   5         99.38         95.96         3.60 o
  -5   3   5        437.72        433.72         5.97 o
  -4   3   5         31.51         27.99         1.47 o
  -3   3   5        745.80        749.39         7.83 o
  -2   3   5        432.02        460.93         5.59 o
  -1   3   5         21.28         22.33         2.02 o
   0   3   5         19.54         15.86         1.42 o
   1   3   5         15.58         15.00         1.32 o
   2   3   5        192.54        192.60         3.84 o
   3   3   5          0.57         -0.59         1.28 o
   4   3   5         43.95         33.75         2.41 o
   5   3   5          0.12         -0.73         1.52 o
   6   3   5         18.09         17.12         2.31 o
   7   3   5         59.31         59.34         4.12 o
   8   3   5          7.82          5.76         2.84 o
   9   3   5         11.70          4.72         4.01 o
  10   3   5          3.87          1.10         4.12 o
  11   3   5          0.61         -3.97         3.97 o
  12   3   5          3.64         -2.15         4.15 o
  13   3   5          3.81          3.01         6.82 o
  14   3   5          3.87          2.93         5.20 o
 -16   4   5         10.29         11.99         6.95 o
 -15   4   5         24.73         36.46         9.67 o
 -14   4   5         11.27          9.91         4.33 o
 -13   4   5          3.27          1.05         3.10 o
 -12   4   5         14.03         10.54         3.02 o
 -11   4   5         42.86         51.41         3.93 o
 -10   4   5        105.28         84.35         4.18 o
  -9   4   5        195.00        194.31         5.23 o
  -8   4   5        234.78        207.81         5.45 o
  -7   4   5        383.34        359.57         7.10 o
  -6   4   5        488.13        503.98         8.35 o
  -5   4   5          2.78          3.35         1.59 o
  -4   4   5         78.29         76.34         2.82 o
  -3   4   5          6.63          0.67         1.11 o
  -2   4   5        101.57        103.08         2.96 o
  -1   4   5        544.31        572.24         6.54 o
   0   4   5       1007.30        990.15         9.45 o
   1   4   5          1.15          4.53         1.23 o
   2   4   5          4.11          1.39         1.24 o
   3   4   5         30.38         35.54         2.19 o
   4   4   5         21.00         19.07         2.09 o
   5   4   5          6.94          8.57         1.99 o
   6   4   5          7.76         11.16         2.42 o
   7   4   5         60.13         65.99         3.90 o
   8   4   5          1.21         -0.41         2.52 o
   9   4   5         38.79         38.01         4.88 o
  10   4   5          0.60         -1.45         3.95 o
  11   4   5          3.01         -3.28         4.01 o
  12   4   5          0.06         -4.08         4.15 o
  13   4   5          8.37          6.58         4.54 o
  14   4   5          1.74          1.45         5.12 o
 -16   5   5          7.38         12.71        10.84 o
 -15   5   5          3.34         12.63         5.48 o
 -14   5   5         23.07         20.83         4.21 o
 -13   5   5         12.36         10.37         3.62 o
 -12   5   5         84.47         85.97         5.37 o
 -11   5   5         25.76         22.88         3.39 o
 -10   5   5        609.57        590.08         9.98 o
  -9   5   5        568.72        525.84         8.41 o
  -8   5   5        142.19        126.47         5.38 o
  -7   5   5         30.12         23.06         2.83 o
  -6   5   5          0.27         -1.15         1.76 o
  -5   5   5        918.52        905.10        11.44 o
  -4   5   5        140.18        138.84         4.18 o
  -3   5   5         81.08         86.07         3.08 o
  -2   5   5        111.14         99.01         3.23 o
  -1   5   5         65.26         62.31         2.38 o
   0   5   5        228.69        266.79         4.33 o
   1   5   5        245.72        243.02         4.17 o
   2   5   5        507.35        546.00         7.32 o
   3   5   5         91.07        107.59         3.62 o
   4   5   5         78.75         60.07         2.97 o
   5   5   5         58.31         79.65         3.64 o
   6   5   5        169.93        161.80         6.04 o
   7   5   5         44.14         52.42         3.90 o
   8   5   5          5.23          1.40         2.61 o
   9   5   5          0.75         -3.14         3.14 o
  10   5   5         11.04          0.84         4.51 o
  11   5   5          6.44          7.21         4.21 o
  12   5   5          0.65         -0.48         4.34 o
  13   5   5          0.82          3.51         4.38 o
  14   5   5          5.41          4.89         4.83 o
 -16   6   5          0.16          2.78         9.97 o
 -15   6   5          8.94         17.95         6.92 o
 -14   6   5          0.19          3.16         3.60 o
 -13   6   5         12.38         11.36         3.58 o
 -12   6   5          7.88          7.06         2.94 o
 -11   6   5         68.25         67.03         4.72 o
 -10   6   5         51.91         60.34         4.11 o
  -9   6   5         16.08          9.94         2.62 o
  -8   6   5        557.62        496.71         8.51 o
  -7   6   5        179.72        161.08         5.55 o
  -6   6   5        517.79        524.17         8.91 o
  -5   6   5       1209.04       1109.74        13.46 o
  -4   6   5         56.34         65.42         3.36 o
  -3   6   5        158.12        182.27         4.19 o
  -2   6   5          8.83          4.07         1.55 o
  -1   6   5        715.14        734.31         9.10 o
   0   6   5          8.22          7.66         1.65 o
   1   6   5        170.88        170.58         3.98 o
   2   6   5         19.82         18.52         2.06 o
   3   6   5          2.66          4.58         1.70 o
   4   6   5        361.62        388.27         7.59 o
   5   6   5        278.59        289.24         9.52 o
   6   6   5         11.56         16.17         2.90 o
   7   6   5         79.80         87.40         5.00 o
   8   6   5          0.01         -1.84         2.55 o
   9   6   5         33.79         27.19         4.95 o
  10   6   5         11.11         13.25         6.96 o
  11   6   5          0.44         -2.99         5.91 o
  12   6   5          0.22          0.37         4.52 o
  13   6   5          1.06         -2.46         3.95 o
 -15   7   5          1.39          9.04         3.98 o
 -14   7   5          0.25          7.31         3.74 o
 -13   7   5        209.70        252.20         8.70 o
 -12   7   5         18.06         21.44         3.73 o
 -11   7   5         18.47         17.13         3.37 o
 -10   7   5        121.88        114.00         5.55 o
  -9   7   5        209.64        210.23         6.27 o
  -8   7   5          0.78         -0.06         2.11 o
  -7   7   5         70.22         58.51         3.95 o
  -6   7   5        505.60        478.03         8.73 o
  -5   7   5        181.58        204.65         5.34 o
  -4   7   5        606.80        622.10         9.26 o
  -3   7   5         12.96         14.92         2.46 o
  -2   7   5        110.92        102.02         3.64 o
  -1   7   5         43.68         37.88         2.53 o
   0   7   5         74.30         73.06         3.10 o
   1   7   5         36.28         34.73         2.64 o
   2   7   5          7.16          3.35         1.69 o
   3   7   5        239.59        247.02         5.05 o
   4   7   5         32.34         44.87         3.33 o
   5   7   5         69.44         72.19         4.01 o
   6   7   5         21.96         12.43         2.78 o
   7   7   5         11.76          2.09         2.73 o
   8   7   5          1.29          1.11         2.98 o
   9   7   5          7.48          8.13         3.62 o
  10   7   5          2.30         -3.22         4.08 o
  11   7   5          3.38          2.16         4.62 o
  12   7   5         10.27          9.89         5.46 o
  13   7   5          9.04         13.24         8.27 o
 -15   8   5         58.50         73.05         6.78 o
 -14   8   5         11.04         22.23         4.31 o
 -13   8   5         34.34         38.43         4.60 o
 -12   8   5          0.25          4.35         3.59 o
 -11   8   5         15.27         16.88         3.59 o
 -10   8   5          5.33          5.42         2.79 o
  -9   8   5         11.24         10.63         3.55 o
  -8   8   5         57.90         58.78         4.11 o
  -7   8   5         31.52         20.22         3.77 o
  -6   8   5         15.91         13.90         3.10 o
  -5   8   5        527.13        486.59         8.37 o
  -4   8   5       1139.93       1091.31        13.70 o
  -3   8   5        135.95        140.88         4.78 o
  -2   8   5         62.29         64.47         3.49 o
  -1   8   5        352.08        349.77         6.21 o
   0   8   5        307.81        289.54         5.48 o
   1   8   5          7.19          8.49         1.99 o
   2   8   5          5.97          3.40         2.07 o
   3   8   5        241.01        249.19         5.75 o
   4   8   5          0.07         -0.92         2.70 o
   5   8   5          0.09         -1.80         2.44 o
   6   8   5         28.63         30.81         3.44 o
   7   8   5         39.95         40.46         4.02 o
   8   8   5         33.90         29.54         4.51 o
   9   8   5          0.40          0.80         3.24 o
  10   8   5         11.26         13.57         4.54 o
  11   8   5          6.08          4.45         6.99 o
  12   8   5         13.36          7.00         6.52 o
 -14   9   5         67.91         73.21         5.90 o
 -13   9   5         53.65         80.08         7.34 o
 -12   9   5         66.65         82.34         5.84 o
 -11   9   5         11.97         13.06         3.22 o
 -10   9   5         42.97         45.30         4.49 o
  -9   9   5          2.56          6.34         2.89 o
  -8   9   5          1.40         -2.40         2.40 o
  -7   9   5          1.15          3.24         2.79 o
  -6   9   5        199.14        147.27         6.30 o
  -5   9   5        206.49        208.45         6.25 o
  -4   9   5        435.10        403.70         7.64 o
  -3   9   5        450.57        434.50         8.20 o
  -2   9   5         88.99         78.48         4.21 o
  -1   9   5        145.07        140.33         6.02 o
   0   9   5         30.35         36.06         2.89 o
   1   9   5        486.80        441.92         8.32 o
   2   9   5         81.46         85.75         4.39 o
   3   9   5         26.55         24.36         2.96 o
   4   9   5          6.37          3.71         2.61 o
   5   9   5          8.93          6.39         2.80 o
   6   9   5          0.01          0.62         2.75 o
   7   9   5          3.09         -1.83         2.93 o
   8   9   5         46.40         48.51         4.55 o
   9   9   5         54.21         66.84         5.64 o
  10   9   5         34.08         35.95         7.54 o
  11   9   5         15.09         17.00         5.99 o
  12   9   5          0.01          1.32         9.28 o
 -13  10   5          3.03         15.66         4.17 o
 -12  10   5         10.37         17.38         3.91 o
 -11  10   5         19.59         39.03         4.81 o
 -10  10   5          0.32         -0.49         3.00 o
  -9  10   5         54.55         54.34         4.85 o
  -8  10   5          9.15          6.66         3.28 o
  -7  10   5        246.59        246.94         7.97 o
  -6  10   5         75.59         59.09         4.44 o
  -5  10   5         57.00         49.52         3.94 o
  -4  10   5          2.63         -0.97         2.27 o
  -3  10   5         12.65         10.48         2.48 o
  -2  10   5         28.68         28.59         2.90 o
  -1  10   5        224.25        214.85         8.80 o
   0  10   5        167.07        140.08         6.47 o
   1  10   5         58.80         52.03         3.50 o
   2  10   5        151.67        171.65         5.50 o
   3  10   5         72.82         99.19         4.80 o
   4  10   5          6.99         16.92         4.00 o
   5  10   5         10.61         10.00         3.19 o
   6  10   5          0.18         -2.70         2.70 o
   7  10   5         78.84         64.23         5.08 o
   8  10   5         38.81         44.24         4.89 o
   9  10   5         23.51         28.74         4.54 o
  10  10   5          5.22         12.38         6.70 o
  11  10   5          6.06         17.68        10.61 o
 -13  11   5          0.35         19.94        14.08 o
 -12  11   5         11.46         15.15         4.22 o
 -11  11   5         11.12          9.84         3.91 o
 -10  11   5         77.93         77.64         5.89 o
  -9  11   5         29.81         29.23         4.29 o
  -8  11   5         48.34         49.90         5.93 o
  -7  11   5          0.14          6.03         3.37 o
  -6  11   5          3.05          0.93         2.49 o
  -5  11   5          3.64          5.91         2.64 o
  -4  11   5         45.01         45.57         3.81 o
  -3  11   5          9.34          7.66         2.67 o
  -2  11   5        248.21        261.63         6.43 o
  -1  11   5         21.13         23.54         2.93 o
   0  11   5          3.54          2.45         2.44 o
   1  11   5        235.49        259.93         6.87 o
   2  11   5         79.26         80.32         5.39 o
   3  11   5         23.15         27.08         3.29 o
   4  11   5          0.02         -1.93         2.74 o
   5  11   5          2.82          0.10         2.97 o
   6  11   5          5.99          4.54         3.24 o
   7  11   5          0.17         -2.80         3.93 o
   8  11   5          2.44         -5.86         5.86 o
   9  11   5         62.76         46.54         5.69 o
  10  11   5         24.49         28.19         5.44 o
 -12  12   5          5.61         13.00        17.69 o
 -11  12   5         70.03         88.69         6.67 o
 -10  12   5         34.76         33.96         4.87 o
  -9  12   5          0.91          4.72         3.94 o
  -8  12   5         10.81          6.51         3.56 o
  -7  12   5          0.55         -3.07         3.07 o
  -6  12   5         42.52         47.01         4.16 o
  -5  12   5          4.40          3.88         2.80 o
  -4  12   5         12.75          9.41         2.97 o
  -3  12   5         68.15         63.82         4.39 o
  -2  12   5         17.19         21.87         4.15 o
  -1  12   5         11.71         10.09         2.67 o
   0  12   5         45.31         58.27         5.07 o
   1  12   5          0.31          2.70         2.35 o
   2  12   5         11.46         17.22         4.01 o
   3  12   5          0.07          1.58         2.68 o
   4  12   5         10.21         10.36         4.02 o
   5  12   5          0.66         -2.89         2.89 o
   6  12   5          1.25         -3.02         3.02 o
   7  12   5          7.88         11.60         4.09 o
   8  12   5          2.69          1.71         6.01 o
   9  12   5         14.63         14.85         4.39 o
 -10  13   5         41.82         35.22         6.45 o
  -9  13   5         22.06         17.65         4.53 o
  -8  13   5         21.71         23.49         4.76 o
  -7  13   5         51.84         55.22         4.99 o
  -6  13   5         27.28         29.92         3.86 o
  -5  13   5         14.44         19.07         3.52 o
  -4  13   5         68.89         70.39         4.83 o
  -3  13   5         45.42         48.69         4.47 o
  -2  13   5         44.08         51.68         6.47 o
  -1  13   5         33.76         51.25         5.57 o
   0  13   5          0.56          5.16         4.50 o
   1  13   5          1.39          2.18         3.90 o
   2  13   5         72.16         83.81         5.13 o
   3  13   5         16.77         23.56         3.60 o
   4  13   5          7.29          9.83         4.89 o
   5  13   5         20.53         19.38         4.03 o
   6  13   5         19.82         20.96         4.64 o
   7  13   5          0.15         -3.29         3.29 o
   8  13   5          0.12         -3.93         3.94 o
  -9  14   5          7.05          9.34         7.37 o
  -8  14   5        102.68         96.74         7.99 o
  -7  14   5         79.95         92.76         6.24 o
  -6  14   5          4.39         10.11         3.42 o
  -5  14   5         34.59         41.63         4.32 o
  -4  14   5         51.35         55.29         5.20 o
  -3  14   5        109.92        135.02         6.98 o
  -2  14   5         13.49         22.56         4.00 o
  -1  14   5        110.29        136.14         6.49 o
   0  14   5         56.52         59.48         5.74 o
   1  14   5         20.51         31.79         4.30 o
   2  14   5          4.57         16.73         3.23 o
   3  14   5         27.84         33.40         4.06 o
   4  14   5         35.36         41.01         4.52 o
   5  14   5          2.43          1.54         4.14 o
   6  14   5          0.10         -3.57         3.57 o
  -7  15   5          8.02          3.03        10.59 o
  -6  15   5         72.91         72.12         6.54 o
  -5  15   5          0.38          0.50         4.24 o
  -4  15   5          7.02         10.04         4.60 o
  -3  15   5         12.67         22.60         4.19 o
  -2  15   5         42.80         56.36         4.90 o
  -1  15   5          6.56          9.91         3.18 o
   0  15   5          2.49          9.13         5.38 o
   1  15   5          0.37          2.42         2.88 o
   2  15   5          5.21         12.31         4.33 o
   3  15   5         64.69         60.37         4.70 o
   4  15   5         21.93         25.22         4.33 o
  -3  16   5          0.03         -3.50        14.95 o
  -2  16   5          4.91          4.28         4.68 o
  -1  16   5          0.93          3.13         7.01 o
   0  16   5          2.68         17.76        15.06 o
 -16   0   6         21.37         36.95        19.84 o
 -15   0   6         46.43         61.95        20.95 o
 -14   0   6         13.00         14.14         9.42 o
 -13   0   6         77.67         85.73         9.68 o
 -12   0   6        137.89        136.42        11.49 o
 -11   0   6         68.79         63.44         6.94 o
 -10   0   6          6.08          6.60         4.17 o
  -9   0   6         42.04         41.47         6.86 o
  -8   0   6       1093.99       1067.27        15.76 o
  -7   0   6       1484.23       1506.70        19.82 o
  -6   0   6        235.28        227.71         6.01 o
  -5   0   6         77.19         76.86         4.07 o
  -4   0   6         45.84         45.55         3.21 o
  -3   0   6        889.42        910.14        12.25 o
  -2   0   6        339.25        393.03         6.96 o
  -1   0   6        470.66        520.51         9.52 o
   0   0   6        121.66        140.22         4.51 o
   1   0   6          7.05          4.29         1.99 o
   2   0   6        286.09        310.57         6.45 o
   3   0   6          0.05          4.22         2.80 o
   4   0   6        208.65        248.55         7.74 o
   5   0   6         43.30         28.32         3.90 o
   6   0   6       2169.85       1996.54        40.80 o
   7   0   6        467.90        566.60        17.24 o
   8   0   6          8.14         13.86         4.98 o
   9   0   6          5.99          2.15         4.10 o
  10   0   6         10.24          4.88         5.17 o
  11   0   6          0.69         -5.81         7.89 o
  12   0   6          6.23          0.62        10.26 o
  13   0   6          0.77          7.13        10.94 o
 -16   1   6         11.83         20.33        12.84 o
 -15   1   6         79.69         95.01        11.45 o
 -14   1   6          1.66          5.12         5.04 o
 -13   1   6         76.37         73.93         6.20 o
 -12   1   6        124.06        131.72         7.22 o
 -11   1   6         11.56          7.39         3.52 o
 -10   1   6          0.30         -2.18         2.18 o
  -9   1   6        372.89        325.86         6.57 o
  -8   1   6        757.66        765.76        10.28 o
  -7   1   6        123.87        117.98         3.80 o
  -6   1   6          2.23          4.17         1.39 o
  -5   1   6        423.75        423.37         5.75 o
  -4   1   6         75.73         77.15         2.75 o
  -3   1   6        395.00        399.82         5.14 o
  -2   1   6          3.91          8.62         1.33 o
  -1   1   6       1019.18       1045.75         9.67 o
   0   1   6          8.89         16.82         1.57 o
   1   1   6          3.91         -0.04         1.34 o
   2   1   6         84.74         81.03         3.12 o
   3   1   6         87.62         91.60         3.07 o
   4   1   6        109.80        112.95         5.18 o
   5   1   6         47.28         42.45         3.13 o
   6   1   6         86.43         89.69         5.33 o
   7   1   6         20.87         32.54         3.54 o
   8   1   6          9.96          7.97         3.25 o
   9   1   6          2.04         -0.71         3.47 o
  10   1   6          4.02         10.62         4.45 o
  11   1   6          5.93         -0.57         4.68 o
  12   1   6          1.00          3.05         5.94 o
  13   1   6          0.46         -1.01         7.01 o
 -16   2   6         54.21         70.60        10.96 o
 -15   2   6          4.60          9.67        11.06 o
 -14   2   6         27.31         33.66         6.52 o
 -13   2   6         28.70         28.57         6.06 o
 -12   2   6          7.59         -0.13         3.53 o
 -11   2   6        284.34        280.87         8.56 o
 -10   2   6        137.81        123.89         5.58 o
  -9   2   6        189.92        213.49         6.25 o
  -8   2   6        539.19        512.17        10.17 o
  -7   2   6       1668.36       1589.92        16.79 o
  -6   2   6         97.99        109.34         3.43 o
  -5   2   6        100.71        105.06         3.25 o
  -4   2   6         41.77         44.86         2.22 o
  -3   2   6        103.63        104.22         2.94 o
  -2   2   6       1463.89       1515.55        13.42 o
  -1   2   6        627.24        643.17         9.37 o
   0   2   6        325.28        329.82         4.81 o
   1   2   6         40.93         37.25         2.37 o
   2   2   6          5.37          4.28         1.66 o
   3   2   6          5.38          2.61         1.46 o
   4   2   6         20.81         26.36         2.23 o
   5   2   6         98.57         98.18         4.67 o
   6   2   6        455.38        486.06        10.70 o
   7   2   6         54.76         55.42         4.53 o
   8   2   6         19.83         24.72         4.02 o
   9   2   6          0.29         -1.23         3.56 o
  10   2   6          1.92          1.12         4.00 o
  11   2   6          1.66         -4.17         4.17 o
  12   2   6          0.02         -0.18         4.78 o
  13   2   6          1.29         -6.45         7.03 o
 -16   3   6         18.58         30.86         7.81 o
 -15   3   6         66.86         87.24        10.88 o
 -14   3   6          1.12          5.66         7.79 o
 -13   3   6         64.58         70.07         7.51 o
 -12   3   6         17.89         16.79         4.78 o
 -11   3   6         24.37         18.22         3.26 o
 -10   3   6        176.48        156.47         6.24 o
  -9   3   6        161.31        138.33         6.30 o
  -8   3   6        307.96        301.02         6.69 o
  -7   3   6       1138.61       1161.56        14.30 o
  -6   3   6        481.62        468.29         7.95 o
  -5   3   6          2.01         -0.97         1.44 o
  -4   3   6          0.03         -1.52         1.52 o
  -3   3   6         17.92         16.97         1.68 o
  -2   3   6        156.08        168.02         3.78 o
  -1   3   6        439.39        447.16         5.79 o
   0   3   6        410.91        433.24         5.70 o
   1   3   6        225.63        243.86         4.52 o
   2   3   6         24.88         20.16         2.08 o
   3   3   6         42.96         37.02         2.84 o
   4   3   6         84.14         64.50         2.96 o
   5   3   6         18.39         19.73         2.95 o
   6   3   6          0.24          3.69         2.89 o
   7   3   6         13.74         10.79         3.14 o
   8   3   6         17.58         13.10         4.27 o
   9   3   6          0.01         -1.13         4.01 o
  10   3   6          3.86          0.32         4.20 o
  11   3   6          1.50         -4.18         4.18 o
  12   3   6         14.87         10.04         4.93 o
  13   3   6          0.15          3.70         5.23 o
 -16   4   6          1.17         -0.45         8.78 o
 -15   4   6          6.33         14.61         6.75 o
 -14   4   6         13.69          7.62         5.34 o
 -13   4   6         34.46         31.79         5.62 o
 -12   4   6          0.94         -2.89         2.89 o
 -11   4   6         15.45         16.39         3.67 o
 -10   4   6          3.14         -2.24         2.24 o
  -9   4   6          5.58          3.50         2.57 o
  -8   4   6        241.76        227.42         6.99 o
  -7   4   6        178.12        161.43         6.76 o
  -6   4   6          3.63          2.62         2.14 o
  -5   4   6        126.10        125.73         4.68 o
  -4   4   6         93.91         82.95         3.37 o
  -3   4   6          0.72         -1.44         1.44 o
  -2   4   6         15.95          9.86         1.89 o
  -1   4   6          1.53         -1.17         1.28 o
   0   4   6         49.90         63.11         2.97 o
   1   4   6         50.83         57.42         2.93 o
   2   4   6          0.05         -0.46         1.67 o
   3   4   6          0.15         -1.56         1.56 o
   4   4   6         26.09         31.94         2.67 o
   5   4   6         46.80         55.16         3.37 o
   6   4   6          1.32          0.88         2.40 o
   7   4   6          7.26          8.43         3.25 o
   8   4   6         20.21          8.89         4.13 o
   9   4   6          8.95          5.04         4.34 o
  10   4   6          1.07         -3.92         3.92 o
  11   4   6          0.06         -2.15         4.24 o
  12   4   6          2.82          4.45         5.47 o
  13   4   6          0.52         -5.00         5.00 o
 -16   5   6         13.31         38.18        16.52 o
 -15   5   6          0.00         -4.33         4.58 o
 -14   5   6          5.02          6.12         4.64 o
 -13   5   6          0.00         -2.37         5.87 o
 -12   5   6          0.11         -2.87         2.87 o
 -11   5   6         13.25         14.64         3.55 o
 -10   5   6         26.03         25.56         3.79 o
  -9   5   6        102.37         91.62         4.86 o
  -8   5   6         58.87         53.25         3.82 o
  -7   5   6         10.45          5.32         2.33 o
  -6   5   6         58.24         44.62         3.33 o
  -5   5   6          0.59         -1.79         1.79 o
  -4   5   6         32.57         36.58         2.89 o
  -3   5   6         90.28         97.30         3.69 o
  -2   5   6         10.85          6.95         1.78 o
  -1   5   6        102.33        114.97         3.78 o
   0   5   6        165.49        180.60         4.83 o
   1   5   6         68.38         74.17         3.35 o
   2   5   6          0.17         -1.66         1.66 o
   3   5   6          4.49          3.66         1.91 o
   4   5   6        179.58        200.86         5.32 o
   5   5   6          5.16          9.49         2.45 o
   6   5   6         28.43         33.25         3.52 o
   7   5   6          1.20         -1.19         3.02 o
   8   5   6         21.30         17.82         6.09 o
   9   5   6          2.14          2.40         3.77 o
  10   5   6          1.57         -2.56         3.82 o
  11   5   6          0.13         -4.07         4.07 o
  12   5   6          8.87          4.47         5.14 o
  13   5   6          3.58         -1.80         5.38 o
 -15   6   6         38.26         59.86         9.55 o
 -14   6   6         89.09        111.85         7.15 o
 -13   6   6          4.30         -1.53         3.55 o
 -12   6   6         13.53         17.64         3.73 o
 -11   6   6         41.20         35.79         3.95 o
 -10   6   6         15.31         16.37         3.52 o
  -9   6   6          7.39          6.70         3.46 o
  -8   6   6         60.08         56.13         4.04 o
  -7   6   6         37.99         42.18         3.38 o
  -6   6   6         16.86         16.31         2.63 o
  -5   6   6         16.14         14.80         2.65 o
  -4   6   6         41.34         43.51         3.46 o
  -3   6   6        100.28        104.82         4.44 o
  -2   6   6        106.34        119.54         4.04 o
  -1   6   6          3.84         -0.09         1.75 o
   0   6   6          0.02         -1.77         1.77 o
   1   6   6         46.43         62.33         3.51 o
   2   6   6          3.05         -1.24         1.74 o
   3   6   6          0.03         -1.83         1.83 o
   4   6   6         19.86         19.74         2.69 o
   5   6   6          7.41         11.09         2.76 o
   6   6   6         16.80         16.29         3.06 o
   7   6   6          2.69          5.35         2.95 o
   8   6   6          1.32         -3.61         3.61 o
   9   6   6          1.75         -4.16         4.16 o
  10   6   6         10.15          9.14         4.57 o
  11   6   6          0.10         -4.02         5.33 o
  12   6   6         12.62          9.32         5.42 o
 -15   7   6          1.05         12.62         7.16 o
 -14   7   6         14.45         38.80         5.69 o
 -13   7   6         24.55         29.80         5.83 o
 -12   7   6          1.38          8.15         3.61 o
 -11   7   6         81.68         77.39         6.32 o
 -10   7   6         82.73         76.26         5.43 o
  -9   7   6         61.83         57.78         4.80 o
  -8   7   6         23.48         25.59         3.51 o
  -7   7   6        137.95        114.01         5.29 o
  -6   7   6         92.12         78.22         4.22 o
  -5   7   6        739.80        705.21        10.69 o
  -4   7   6        224.11        241.23         5.92 o
  -3   7   6         50.15         52.14         3.45 o
  -2   7   6         84.86         78.05         3.91 o
  -1   7   6        106.81        112.44         4.43 o
   0   7   6        151.77        167.67         5.06 o
   1   7   6         10.83         11.97         2.43 o
   2   7   6        147.70        147.74         6.50 o
   3   7   6          1.05         -0.99         2.00 o
   4   7   6          2.56          2.53         2.53 o
   5   7   6          4.49          6.30         2.65 o
   6   7   6          8.89         14.44         3.12 o
   7   7   6          0.03         -1.44         2.97 o
   8   7   6          1.56         -2.33         3.96 o
   9   7   6          2.34          2.45         5.05 o
  10   7   6          4.66          1.06         6.23 o
  11   7   6          9.14          5.81         9.60 o
  12   7   6          4.18          9.29         5.97 o
 -14   8   6          8.97          9.15         7.50 o
 -13   8   6         25.83         27.93         5.42 o
 -12   8   6         27.02         34.49         5.69 o
 -11   8   6         21.11         29.74         5.97 o
 -10   8   6        147.30        156.83         7.37 o
  -9   8   6          0.27          0.79         2.72 o
  -8   8   6          0.97         -1.71         2.47 o
  -7   8   6          9.88         14.57         3.05 o
  -6   8   6          1.68         -2.13         2.13 o
  -5   8   6          0.41          3.30         2.22 o
  -4   8   6          0.05          6.39         2.47 o
  -3   8   6        642.36        668.01        10.26 o
  -2   8   6         40.21         43.78         3.48 o
  -1   8   6          1.96          0.85         2.35 o
   0   8   6         27.37         41.29         3.24 o
   1   8   6        409.35        457.75         8.05 o
   2   8   6        182.70        196.75         5.61 o
   3   8   6         32.27         52.71         3.98 o
   4   8   6         14.17         15.07         3.13 o
   5   8   6          9.46         11.45         3.19 o
   6   8   6          1.53         -1.61         2.94 o
   7   8   6          0.19         -2.56         3.11 o
   8   8   6          2.11         -0.38         3.36 o
   9   8   6          0.59          9.26         4.72 o
  10   8   6          1.25          5.53         7.03 o
  11   8   6          0.10          9.81         8.77 o
 -14   9   6          1.19          0.55         6.26 o
 -13   9   6         40.46         51.74         5.49 o
 -12   9   6          2.67          8.36         4.48 o
 -11   9   6         77.02         98.12         7.73 o
 -10   9   6         14.36         18.27         4.03 o
  -9   9   6         65.55         73.64         5.46 o
  -8   9   6         35.81         42.50         4.00 o
  -7   9   6          0.56         -2.28         2.45 o
  -6   9   6          0.03          0.60         2.53 o
  -5   9   6         19.65         21.57         2.98 o
  -4   9   6        112.26        121.03         5.17 o
  -3   9   6         31.87         39.96         3.43 o
  -2   9   6         65.33         72.73         4.42 o
  -1   9   6          7.18          1.76         2.45 o
   0   9   6         20.80         24.02         3.14 o
   1   9   6        120.46        115.49         4.85 o
   2   9   6         11.78         22.71         3.20 o
   3   9   6         13.28         20.08         3.23 o
   4   9   6         52.35         52.74         4.34 o
   5   9   6         16.54         13.95         4.33 o
   6   9   6          3.36         -3.46         3.46 o
   7   9   6         13.44          9.53         3.85 o
   8   9   6         18.21         10.34         4.01 o
   9   9   6         20.36         22.53         5.36 o
  10   9   6         11.30         14.54         9.60 o
  11   9   6          1.85          5.27        22.34 o
 -13  10   6         50.21         58.21        11.69 o
 -12  10   6         46.84         55.13         6.57 o
 -11  10   6        121.28        121.10         7.85 o
 -10  10   6         73.66         77.84         6.25 o
  -9  10   6          2.11          3.53         3.40 o
  -8  10   6         84.95         82.69         5.30 o
  -7  10   6         74.83         85.33         5.33 o
  -6  10   6        178.55        188.45         7.43 o
  -5  10   6         15.18          7.63         2.88 o
  -4  10   6        178.42        173.80         5.99 o
  -3  10   6          3.93          3.00         2.55 o
  -2  10   6         23.68         20.09         3.11 o
  -1  10   6          0.20         -1.29         2.23 o
   0  10   6        102.91         96.94         5.00 o
   1  10   6          5.17          7.15         2.95 o
   2  10   6          5.84          6.44         2.84 o
   3  10   6         20.25         25.49         3.49 o
   4  10   6          3.48          7.83         3.20 o
   5  10   6         21.54         22.37         4.90 o
   6  10   6          9.12          6.30         3.33 o
   7  10   6          1.46          1.82         3.85 o
   8  10   6         30.54         35.36         4.97 o
   9  10   6          0.25          0.85         4.34 o
  10  10   6          6.53         -1.53        13.88 o
 -12  11   6          9.39          1.14         6.87 o
 -11  11   6          1.63          7.20         4.55 o
 -10  11   6          8.81          5.17         4.06 o
  -9  11   6         24.66         29.17         4.40 o
  -8  11   6          1.71         -1.18         2.72 o
  -7  11   6          0.58          2.44         2.97 o
  -6  11   6          5.83          4.03         4.11 o
  -5  11   6         32.29         36.35         4.05 o
  -4  11   6        147.73        154.96         7.82 o
  -3  11   6          2.95          2.08         2.99 o
  -2  11   6          1.07          4.97         2.75 o
  -1  11   6         32.85         28.66         3.66 o
   0  11   6         23.23         22.06         3.39 o
   1  11   6         63.02         68.24         4.80 o
   2  11   6          3.95          5.96         3.13 o
   3  11   6        162.51        160.51         6.82 o
   4  11   6         64.66         64.38         4.88 o
   5  11   6          7.47          6.55         3.53 o
   6  11   6          2.97          0.75         3.71 o
   7  11   6          4.09          0.16         3.82 o
   8  11   6          3.98          1.28         4.84 o
   9  11   6         16.21         12.45         5.41 o
 -11  12   6          1.80          9.61        10.71 o
 -10  12   6          3.28         13.54         6.78 o
  -9  12   6         42.57         52.98         5.42 o
  -8  12   6         33.56         31.88         4.28 o
  -7  12   6          1.40         -0.10         3.59 o
  -6  12   6         28.14         34.69         4.07 o
  -5  12   6          0.09          3.57         3.04 o
  -4  12   6         31.08         26.61         4.04 o
  -3  12   6          0.30         -0.80         3.04 o
  -2  12   6         61.56         53.58         4.98 o
  -1  12   6         28.49         27.89         3.72 o
   0  12   6         42.24         29.65         3.80 o
   1  12   6          4.85          2.49         3.10 o
   2  12   6          1.66          2.33         3.11 o
   3  12   6          1.09          4.55         3.14 o
   4  12   6         21.83         22.17         4.15 o
   5  12   6          1.85         -0.55         3.19 o
   6  12   6          1.98         -0.82         3.63 o
   7  12   6          0.24         -3.81         4.34 o
   8  12   6          4.12          1.22         9.53 o
  -9  13   6          5.55          8.68         4.55 o
  -8  13   6         15.32         23.64         4.27 o
  -7  13   6          0.54          2.24         3.09 o
  -6  13   6          5.32          7.23         3.19 o
  -5  13   6         11.26         14.48         3.82 o
  -4  13   6          0.20          1.17         3.06 o
  -3  13   6          1.61          6.97         3.52 o
  -2  13   6          0.84          8.35         3.80 o
  -1  13   6         10.08          5.48         3.29 o
   0  13   6         10.67         13.28         3.85 o
   1  13   6          5.57          5.23         4.84 o
   2  13   6         39.51         40.60         4.46 o
   3  13   6         30.56         35.61         4.48 o
   4  13   6          0.00         -3.14         4.40 o
   5  13   6          1.15          0.52         4.23 o
   6  13   6          0.02         -4.46         4.46 o
  -8  14   6          5.59          7.33        13.20 o
  -7  14   6         19.59         31.67         5.92 o
  -6  14   6         12.52         25.82         4.96 o
  -5  14   6          2.44          5.49         3.60 o
  -4  14   6          2.02          9.54         3.78 o
  -3  14   6         52.75         45.45         5.43 o
  -2  14   6         11.81         25.33         4.06 o
  -1  14   6          0.09          3.67         4.21 o
   0  14   6          5.89          6.85         3.98 o
   1  14   6         12.54         11.75         4.23 o
   2  14   6         11.31         13.85         3.77 o
   3  14   6          0.72          0.04         3.46 o
   4  14   6          0.70         -2.94         3.73 o
   5  14   6          3.88         -6.59         6.59 o
  -5  15   6          0.00         21.60        11.89 o
  -4  15   6          3.07         14.96         5.58 o
  -3  15   6         15.31         20.89         4.46 o
  -2  15   6        119.95        131.63         9.27 o
  -1  15   6         14.25         25.79         4.50 o
   0  15   6          3.47          5.49         4.17 o
   1  15   6          0.64          6.72         3.96 o
   2  15   6          6.08          8.08         4.66 o
 -16   1   7         23.15         34.37        16.25 o
 -15   1   7         10.78          9.47         7.73 o
 -14   1   7         98.43        111.96        10.55 o
 -13   1   7         38.29         37.33         5.91 o
 -12   1   7          1.30         -3.77         3.77 o
 -11   1   7         28.38         27.40         4.68 o
 -10   1   7         12.71         15.74         3.85 o
  -9   1   7          1.00         -2.87         3.07 o
  -8   1   7        215.12        202.82         6.26 o
  -7   1   7         30.96         33.14         3.24 o
  -6   1   7        452.62        439.96         8.09 o
  -5   1   7        289.55        303.47         5.42 o
  -4   1   7         88.78         95.53         3.36 o
  -3   1   7          9.06          4.75         1.48 o
  -2   1   7         19.82         25.59         2.04 o
  -1   1   7          0.09          2.24         1.48 o
   0   1   7         62.53         76.57         3.26 o
   1   1   7         76.29         89.65         3.72 o
   2   1   7          3.33          2.01         2.18 o
   3   1   7         41.35         45.00         3.28 o
   4   1   7         43.95         40.69         3.30 o
   5   1   7         32.95         26.49         3.85 o
   6   1   7          1.81          4.70         2.96 o
   7   1   7         30.36         20.95         3.77 o
   8   1   7          0.48          1.36         3.61 o
   9   1   7         57.58         54.60         5.74 o
  10   1   7          4.69          2.51         5.21 o
  11   1   7          0.45          3.93         6.36 o
  12   1   7          0.25         -2.24         6.80 o
 -16   2   7          1.36          0.16         8.87 o
 -15   2   7          3.31          2.10         7.91 o
 -14   2   7          0.19         -1.82         6.26 o
 -13   2   7         15.48          8.81         6.33 o
 -12   2   7         12.73          9.01         4.29 o
 -11   2   7          3.13         -3.30         3.30 o
 -10   2   7          4.65          6.14         3.68 o
  -9   2   7        119.63        111.12         5.08 o
  -8   2   7         70.27         68.00         4.10 o
  -7   2   7         28.91         32.27         3.27 o
  -6   2   7         48.35         54.27         4.03 o
  -5   2   7          5.99          2.41         1.99 o
  -4   2   7          0.46         -1.52         1.52 o
  -3   2   7         59.97         70.20         2.95 o
  -2   2   7         10.33          8.01         1.69 o
  -1   2   7         96.48        102.73         3.36 o
   0   2   7          0.01         -1.03         1.95 o
   1   2   7        132.52        122.34         4.58 o
   2   2   7         32.88         30.54         2.65 o
   3   2   7         15.65          7.38         2.39 o
   4   2   7          4.72         -2.28         2.28 o
   5   2   7          1.50         -3.57         3.57 o
   6   2   7          2.92          0.43         3.50 o
   7   2   7         77.56         70.78         5.64 o
   8   2   7         50.62         49.17         5.25 o
   9   2   7          5.87          4.46         4.59 o
  10   2   7          2.54          1.11         4.88 o
  11   2   7          0.04          8.74         5.30 o
  12   2   7          0.06         -4.86         4.86 o
 -16   3   7         53.13         51.75        14.85 o
 -15   3   7          0.14          9.02         6.96 o
 -14   3   7         13.81          7.79        12.19 o
 -13   3   7         27.02         24.80         6.20 o
 -12   3   7          1.72         -1.64         4.59 o
 -11   3   7         50.33         48.04         5.21 o
 -10   3   7         87.05         92.78         4.95 o
  -9   3   7        115.73        102.01         5.00 o
  -8   3   7          0.83         -1.54         2.21 o
  -7   3   7         25.09         28.05         3.14 o
  -6   3   7         90.67         98.36         4.63 o
  -5   3   7        451.05        474.91         8.34 o
  -4   3   7         17.40         14.76         2.29 o
  -3   3   7         43.91         46.93         3.78 o
  -2   3   7         26.56         23.55         2.44 o
  -1   3   7         83.21         89.18         3.66 o
   0   3   7        118.44        113.25         4.28 o
   1   3   7         15.57         16.47         2.34 o
   2   3   7          0.26         -1.79         1.79 o
   3   3   7          2.91         -1.97         1.97 o
   4   3   7         12.16          7.10         2.68 o
   5   3   7          0.14         -2.64         2.64 o
   6   3   7          4.42         -0.09         2.77 o
   7   3   7          2.02         -1.47         3.16 o
   8   3   7          0.28         -0.33         4.36 o
   9   3   7         16.64          3.94         6.32 o
  10   3   7          4.11         -2.61         5.35 o
  11   3   7          0.08         -3.62         4.41 o
  12   3   7          2.34          1.56         5.75 o
 -15   4   7          7.87          9.32         9.92 o
 -14   4   7         49.42         54.75         7.54 o
 -13   4   7         22.82         19.73         6.69 o
 -12   4   7          1.88         -4.14         4.14 o
 -11   4   7          0.62         -0.67         2.68 o
 -10   4   7         23.18         24.73         3.33 o
  -9   4   7          4.98          6.71         2.70 o
  -8   4   7         35.64         25.22         3.21 o
  -7   4   7        141.26        141.27         5.57 o
  -6   4   7        154.63        140.49         5.89 o
  -5   4   7        299.18        320.82         6.91 o
  -4   4   7         34.69         36.16         3.42 o
  -3   4   7          8.21          6.37         2.13 o
  -2   4   7          7.95          5.95         2.03 o
  -1   4   7         12.99         12.62         2.35 o
   0   4   7         19.84          8.83         2.21 o
   1   4   7         85.60         76.03         4.32 o
   2   4   7        129.25        111.38         6.82 o
   3   4   7         36.76         52.06         3.62 o
   4   4   7          0.45         -0.42         2.71 o
   5   4   7          4.81          4.53         3.17 o
   6   4   7          0.32         -3.57         3.57 o
   7   4   7          0.12         -1.72         3.60 o
   8   4   7          3.07          1.69         4.48 o
   9   4   7          2.32         -3.87         4.83 o
  10   4   7          0.02         -4.56         4.56 o
  11   4   7         12.17          5.22         4.89 o
  12   4   7          0.50         -6.12         6.12 o
 -15   5   7         13.77         22.55        10.96 o
 -14   5   7          7.30          1.38         8.64 o
 -13   5   7          0.22         -4.65         4.85 o
 -12   5   7         29.02         15.11         4.41 o
 -11   5   7         13.99          9.11         3.90 o
 -10   5   7         54.87         61.10         4.71 o
  -9   5   7          3.85          6.73         2.82 o
  -8   5   7        423.29        416.16         9.10 o
  -7   5   7        189.49        202.31         6.35 o
  -6   5   7        168.82        162.34         5.88 o
  -5   5   7          7.59          3.32         2.42 o
  -4   5   7          0.66         -1.64         2.18 o
  -3   5   7        275.66        268.84         6.22 o
  -2   5   7         84.18         75.96         4.02 o
  -1   5   7          5.76          1.20         2.14 o
   0   5   7         59.49         62.57         3.65 o
   1   5   7          0.20         -2.01         2.01 o
   2   5   7         24.81         21.90         2.96 o
   3   5   7         42.11         43.56         3.22 o
   4   5   7         46.72         44.66         3.32 o
   5   5   7         18.38         23.20         3.79 o
   6   5   7          3.50          0.06         3.38 o
   7   5   7          9.66         12.73         4.22 o
   8   5   7         15.33          8.06         4.75 o
   9   5   7         14.69         14.56         5.44 o
  10   5   7          0.46         -5.64         5.64 o
  11   5   7          0.00         -4.83         4.83 o
  12   5   7          0.23          6.64         6.34 o
 -15   6   7          0.05          5.65         9.99 o
 -14   6   7         10.21         18.99         8.37 o
 -13   6   7          3.55          5.68         6.25 o
 -12   6   7          4.80          6.20         4.05 o
 -11   6   7          7.90          5.30         3.15 o
 -10   6   7         30.08         20.48         4.35 o
  -9   6   7         60.95         55.27         5.31 o
  -8   6   7          0.65          0.98         2.46 o
  -7   6   7         66.02         57.81         4.08 o
  -6   6   7        376.59        357.30         7.64 o
  -5   6   7         24.18         26.60         3.21 o
  -4   6   7         63.10         66.24         4.00 o
  -3   6   7        752.34        737.60        11.05 o
  -2   6   7         27.63         25.75         3.16 o
  -1   6   7         19.13         12.58         2.65 o
   0   6   7          1.56         -2.14         2.14 o
   1   6   7        162.13        166.04         5.44 o
   2   6   7         38.86         46.28         3.59 o
   3   6   7         30.90         23.68         3.08 o
   4   6   7          2.50         -0.02         2.37 o
   5   6   7          1.29         -0.12         2.86 o
   6   6   7         80.54         84.49         7.10 o
   7   6   7         19.35         12.11         4.47 o
   8   6   7          6.44         10.56         4.79 o
   9   6   7          9.42          1.13         4.89 o
  10   6   7          1.27         -4.12         4.12 o
  11   6   7          7.09          1.46         5.05 o
 -14   7   7         11.29         25.24         9.60 o
 -13   7   7         17.92         25.43         5.17 o
 -12   7   7         11.89          7.63         5.43 o
 -11   7   7        225.94        255.80         9.90 o
 -10   7   7         34.75         38.51         4.40 o
  -9   7   7         49.64         34.33         4.06 o
  -8   7   7         91.60         90.90         6.97 o
  -7   7   7         30.06         31.82         3.48 o
  -6   7   7          0.10         -1.78         2.41 o
  -5   7   7         60.95         48.66         3.79 o
  -4   7   7        283.88        281.63         9.73 o
  -3   7   7        172.45        191.15         6.79 o
  -2   7   7        250.83        275.44         6.89 o
  -1   7   7          0.62         -2.04         2.48 o
   0   7   7         54.52         46.82         3.53 o
   1   7   7          0.66         -0.57         2.41 o
   2   7   7        109.88        127.79         5.26 o
   3   7   7          1.00          0.14         2.55 o
   4   7   7          0.06          3.94         2.86 o
   5   7   7         31.09         31.79         4.16 o
   6   7   7         13.87         13.15         4.37 o
   7   7   7         15.45          9.96         4.45 o
   8   7   7          0.02          2.43         5.59 o
   9   7   7          0.47         -4.77         4.77 o
  10   7   7          2.16         -0.12         7.88 o
  11   7   7          3.58          7.04        13.69 o
 -14   8   7         70.01         79.05        18.46 o
 -13   8   7         33.13         41.65         5.78 o
 -12   8   7         51.43         72.83         6.59 o
 -11   8   7         35.94         48.25         5.18 o
 -10   8   7          0.84          3.09         3.23 o
  -9   8   7         10.96         13.27         3.53 o
  -8   8   7         43.49         42.94         4.36 o
  -7   8   7         15.35          6.91         3.01 o
  -6   8   7         23.93         14.43         3.06 o
  -5   8   7         37.64         25.62         3.33 o
  -4   8   7         56.05         48.13         4.04 o
  -3   8   7        178.34        193.34         8.14 o
  -2   8   7        482.93        504.40         9.50 o
  -1   8   7         14.94         18.91         3.23 o
   0   8   7          0.00          0.07         2.53 o
   1   8   7        185.52        190.66         6.38 o
   2   8   7         37.28         31.05         3.56 o
   3   8   7         32.60         45.74         4.16 o
   4   8   7          4.70          9.72         3.33 o
   5   8   7         58.38         51.01         4.61 o
   6   8   7          0.50          3.10         3.61 o
   7   8   7          4.49          7.07         7.33 o
   8   8   7          4.54          5.78         4.63 o
   9   8   7         17.60          5.23         6.24 o
  10   8   7          8.62         -5.75         7.03 o
 -13   9   7         29.99         38.20        14.30 o
 -12   9   7         47.46         50.93         7.64 o
 -11   9   7         61.98         80.79         6.36 o
 -10   9   7         91.04         87.36         5.93 o
  -9   9   7          1.68          2.99         3.09 o
  -8   9   7         32.63         33.23         4.17 o
  -7   9   7          1.64         -1.18         2.91 o
  -6   9   7          2.34         -2.78         2.78 o
  -5   9   7          0.65         -1.96         2.25 o
  -4   9   7         94.32         72.80         4.76 o
  -3   9   7         28.71         25.52         3.49 o
  -2   9   7        205.78        216.13         8.24 o
  -1   9   7         84.46         69.86         4.65 o
   0   9   7         59.70         51.07         4.25 o
   1   9   7         35.34         37.65         4.09 o
   2   9   7          0.51         -0.29         3.21 o
   3   9   7        164.99        144.62         8.52 o
   4   9   7         32.85         40.15         4.41 o
   5   9   7         12.03         16.08         3.82 o
   6   9   7          0.00          5.43         4.03 o
   7   9   7          2.82          6.35         4.53 o
   8   9   7          2.08          3.39         5.06 o
   9   9   7          0.66          1.50         7.91 o
 -12  10   7          1.41          6.24         4.81 o
 -11  10   7          2.71          0.36         3.97 o
 -10  10   7         24.50         36.48         4.84 o
  -9  10   7          8.87         13.22         3.96 o
  -8  10   7          8.41         11.15         3.24 o
  -7  10   7         19.83         15.99         3.65 o
  -6  10   7         12.78         17.90         3.60 o
  -5  10   7         85.49         84.50         5.60 o
  -4  10   7         15.30          7.31         3.13 o
  -3  10   7         48.34         44.70         4.13 o
  -2  10   7          6.10          7.12         2.95 o
  -1  10   7          7.57         12.91         3.21 o
   0  10   7          3.47          7.54         3.33 o
   1  10   7         47.58         50.68         4.61 o
   2  10   7         50.13         44.42         4.57 o
   3  10   7          6.02          4.36         3.22 o
   4  10   7         19.27         24.40         3.88 o
   5  10   7         16.87         26.96         4.25 o
   6  10   7          0.03         -5.30         5.55 o
   7  10   7          3.30          3.25         4.63 o
   8  10   7          0.24         -4.65         4.65 o
   9  10   7         15.54          3.39        18.81 o
 -11  11   7          0.08         -2.96         5.59 o
 -10  11   7          9.42          9.30         4.19 o
  -9  11   7          5.16          8.32         3.73 o
  -8  11   7         30.24         33.26         4.53 o
  -7  11   7         45.79         54.80         6.48 o
  -6  11   7          6.77          1.79         3.29 o
  -5  11   7          0.85          4.32         3.09 o
  -4  11   7          0.56          0.75         3.18 o
  -3  11   7         10.47         13.94         3.41 o
  -2  11   7         13.20         14.59         3.27 o
  -1  11   7         21.38         31.86         4.07 o
   0  11   7         58.79         72.85         5.13 o
   1  11   7          0.07         -2.98         2.98 o
   2  11   7          2.68          2.51         3.32 o
   3  11   7         77.51         92.65         5.99 o
   4  11   7         28.51         38.23         4.88 o
   5  11   7          3.41          8.92         3.83 o
   6  11   7          0.09         -4.24         4.24 o
   7  11   7          0.16         -1.46         4.51 o
   8  11   7          3.05          4.69         8.79 o
 -10  12   7         13.13          4.23         8.59 o
  -9  12   7         68.16         95.40        11.70 o
  -8  12   7         35.41         36.98         4.64 o
  -7  12   7          7.80         16.16         3.92 o
  -6  12   7          7.61         12.47         3.72 o
  -5  12   7         14.83         10.33         3.85 o
  -4  12   7         28.85         30.89         4.37 o
  -3  12   7          5.43          6.88         3.47 o
  -2  12   7         28.53         37.14         4.68 o
  -1  12   7         11.74         16.63         5.79 o
   0  12   7          2.97          8.50         3.43 o
   1  12   7          1.64          3.67         3.52 o
   2  12   7          8.32         16.31         3.92 o
   3  12   7          0.23          5.64         3.60 o
   4  12   7          0.81         -3.39         3.57 o
   5  12   7          0.20         -2.05         5.00 o
   6  12   7          0.03         -4.63         6.57 o
  -8  13   7         47.21         36.79        11.77 o
  -7  13   7         22.74         39.43         5.53 o
  -6  13   7          0.01          8.72         5.25 o
  -5  13   7         41.92         48.32         5.19 o
  -4  13   7          2.87          8.06         3.95 o
  -3  13   7          7.13         18.59         4.33 o
  -2  13   7         16.43         23.47         4.45 o
  -1  13   7         56.05         69.30         5.85 o
   0  13   7          8.51         24.43         4.60 o
   1  13   7          0.10          9.18         3.86 o
   2  13   7          0.15          4.24         3.68 o
   3  13   7          0.15          4.04         4.48 o
   4  13   7         24.15         21.56         4.95 o
   5  13   7          0.01         -6.13         6.13 o
  -6  14   7         81.88         98.01        22.52 o
  -5  14   7         10.18         27.52         6.81 o
  -4  14   7         14.36         24.47         6.28 o
  -3  14   7         10.51         15.56         4.63 o
  -2  14   7         26.85         31.02         6.03 o
  -1  14   7         20.36         42.38         5.96 o
   0  14   7          0.01          6.91         4.01 o
   1  14   7         32.60         36.12         4.99 o
   2  14   7          8.55         12.43         4.42 o
 -15   0   8          3.45         -2.53        14.88 o
 -14   0   8          8.25         -8.40         8.40 o
 -13   0   8         72.98         88.74        13.86 o
 -12   0   8         11.63         -4.07         6.42 o
 -11   0   8          7.51          5.96         9.46 o
 -10   0   8        157.41        141.07        16.48 o
  -9   0   8          0.47         -4.89         4.89 o
  -8   0   8          0.12         -1.91         5.59 o
  -7   0   8         11.70         16.48         5.80 o
  -6   0   8       1009.48       1030.21        17.37 o
  -5   0   8        394.80        434.59         9.69 o
  -4   0   8          2.02          5.55         2.84 o
  -3   0   8         19.67         19.13         3.59 o
  -2   0   8         23.79         24.99         3.35 o
  -1   0   8        296.30        304.17         9.00 o
   0   0   8        165.99        193.36         8.14 o
   1   0   8         56.48         44.59         4.97 o
   2   0   8         11.57         13.11         3.76 o
   3   0   8          8.09          2.10         3.48 o
   4   0   8         40.59         31.54         4.95 o
   5   0   8          0.95          5.81         4.77 o
   6   0   8         36.61         22.38         5.85 o
   7   0   8          0.64         -0.50         6.45 o
   8   0   8        275.82        254.58        22.45 o
   9   0   8        109.01        111.91        11.52 o
  10   0   8          0.25          9.00        12.05 o
  11   0   8          0.41         -6.76        20.68 o
 -15   1   8          0.09         -7.13         7.13 o
 -14   1   8         14.44         -0.83         5.19 o
 -13   1   8         99.91        109.05        12.00 o
 -12   1   8         27.72         30.86         5.87 o
 -11   1   8        107.97        109.30         8.03 o
 -10   1   8         24.04         30.08         5.22 o
  -9   1   8         35.70         34.25         5.37 o
  -8   1   8          2.76         -3.11         3.11 o
  -7   1   8        409.59        390.01        10.55 o
  -6   1   8        225.29        251.11         6.78 o
  -5   1   8        356.23        370.90         8.06 o
  -4   1   8          0.67          1.18         1.92 o
  -3   1   8         64.74         64.98         3.27 o
  -2   1   8         20.50         18.37         2.50 o
  -1   1   8         18.15         13.71         2.49 o
   0   1   8         18.26         25.62         3.02 o
   1   1   8         74.85         53.88         3.99 o
   2   1   8         25.75         29.10         3.19 o
   3   1   8          0.29         -2.24         2.24 o
   4   1   8          6.04          2.23         2.66 o
   5   1   8         15.98          7.49         3.37 o
   6   1   8          4.25         -0.31         3.62 o
   7   1   8          6.63          6.26         4.18 o
   8   1   8         15.41         22.71         4.68 o
   9   1   8          1.68          9.89         6.26 o
  10   1   8          0.10          3.13         5.71 o
  11   1   8          0.57         -5.91        12.98 o
 -15   2   8          1.08         -3.14        13.61 o
 -14   2   8         46.32         44.28         9.84 o
 -13   2   8          9.36          4.46         6.38 o
 -12   2   8         42.82         60.12         6.56 o
 -11   2   8          1.71         -6.73         6.78 o
 -10   2   8          1.41          0.27         3.72 o
  -9   2   8        138.87        139.95         7.55 o
  -8   2   8         72.81         70.30         4.81 o
  -7   2   8         40.97         56.48         5.18 o
  -6   2   8        130.24        124.03         5.68 o
  -5   2   8        546.22        552.00        15.06 o
  -4   2   8          6.01          6.25         2.34 o
  -3   2   8          7.00          1.09         2.27 o
  -2   2   8          0.60         -2.06         2.06 o
  -1   2   8         40.58         31.73         3.09 o
   0   2   8        216.34        212.27         5.68 o
   1   2   8        192.96        182.61        10.23 o
   2   2   8         30.20         18.75         3.21 o
   3   2   8          7.17         10.39         3.42 o
   4   2   8          0.07         -2.45         2.45 o
   5   2   8          1.91          0.87         3.11 o
   6   2   8          1.35          1.81         3.80 o
   7   2   8         10.75          2.65         4.27 o
   8   2   8         85.15         70.36         6.73 o
   9   2   8         15.80         13.76         4.91 o
  10   2   8          3.14         -5.71         6.35 o
  11   2   8          0.18        -10.20        12.58 o
 -15   3   8         90.03         96.15        13.00 o
 -14   3   8          4.55         -5.66         7.20 o
 -13   3   8         88.06         89.83         9.75 o
 -12   3   8          9.14          7.38         4.54 o
 -11   3   8         76.01         77.77         6.39 o
 -10   3   8          2.53          2.75         3.74 o
  -9   3   8         17.01         12.01         3.24 o
  -8   3   8         61.43         58.62         4.54 o
  -7   3   8         74.12         73.06         4.50 o
  -6   3   8         83.44         80.46         4.59 o
  -5   3   8        401.03        431.01         8.36 o
  -4   3   8        189.75        194.29         5.62 o
  -3   3   8          1.04         -2.18         2.18 o
  -2   3   8          0.00         -2.05         2.05 o
  -1   3   8          4.51         -0.78         2.26 o
   0   3   8         68.33         74.13         4.28 o
   1   3   8         25.19          8.79         2.86 o
   2   3   8         61.70         44.92         3.84 o
   3   3   8         47.39         46.41         4.02 o
   4   3   8          0.51         -1.58         2.81 o
   5   3   8          0.20         -2.47         2.95 o
   6   3   8          4.59          0.01         3.39 o
   7   3   8          1.36          2.75         4.47 o
   8   3   8          4.00          5.62         5.73 o
   9   3   8          1.58          8.57         5.24 o
  10   3   8          1.71         -4.86         4.86 o
  11   3   8          0.17         -7.48         8.56 o
 -15   4   8         18.18         15.10        10.97 o
 -14   4   8          6.52         11.39         6.36 o
 -13   4   8          6.38          8.14         6.85 o
 -12   4   8         27.48         17.35         5.90 o
 -11   4   8          8.66          5.15         4.18 o
 -10   4   8         11.14          3.48         3.19 o
  -9   4   8          0.07         -2.64         2.64 o
  -8   4   8          4.29         -0.56         2.52 o
  -7   4   8          0.10          1.76         2.70 o
  -6   4   8        127.21        125.85         5.84 o
  -5   4   8        171.72        180.48         6.79 o
  -4   4   8          1.00         -0.84         2.50 o
  -3   4   8          9.17          7.94         2.57 o
  -2   4   8         26.98         24.70         3.10 o
  -1   4   8         13.75          6.71         3.78 o
   0   4   8          4.79          1.25         2.23 o
   1   4   8          0.11         -2.28         2.28 o
   2   4   8         16.58         17.78         4.31 o
   3   4   8         16.78         16.85         3.57 o
   4   4   8          0.61         -0.19         3.53 o
   5   4   8          1.54         -3.16         3.26 o
   6   4   8          0.03          2.33         3.79 o
   7   4   8         22.90         21.60         5.15 o
   8   4   8          3.01         -2.56         4.20 o
   9   4   8          0.85          2.47         5.27 o
  10   4   8          3.70         -4.98         4.98 o
  11   4   8          1.11          2.13         6.90 o
 -14   5   8         25.48         26.20         7.05 o
 -13   5   8          8.37         -4.79         6.37 o
 -12   5   8          9.44          0.36         4.84 o
 -11   5   8          8.67          0.33         4.27 o
 -10   5   8          0.85         -1.45         2.77 o
  -9   5   8          7.49          9.02         3.25 o
  -8   5   8         45.81         59.64         6.83 o
  -7   5   8         28.56         29.83         3.98 o
  -6   5   8         37.07         34.66         3.56 o
  -5   5   8         17.27         19.15         3.15 o
  -4   5   8         42.92         47.43         4.16 o
  -3   5   8          7.43          7.71         2.73 o
  -2   5   8         20.46         20.57         3.31 o
  -1   5   8         35.96         34.48         3.45 o
   0   5   8          0.99         -1.95         2.44 o
   1   5   8         52.99         58.23         4.69 o
   2   5   8          8.93          4.07         2.81 o
   3   5   8         32.80         31.69         4.22 o
   4   5   8          1.44         -3.00         3.00 o
   5   5   8          0.12         -4.80         4.80 o
   6   5   8         44.12         38.54         5.19 o
   7   5   8          7.33          2.09         4.29 o
   8   5   8          5.08          4.03         4.53 o
   9   5   8          0.01         -4.65         4.65 o
  10   5   8          2.14         -5.13         5.13 o
 -14   6   8          0.03          1.84        14.41 o
 -13   6   8         70.13         99.38        14.61 o
 -12   6   8         41.27         51.33         6.34 o
 -11   6   8          5.60          1.18         3.31 o
 -10   6   8         10.38          8.87         4.52 o
  -9   6   8         50.92         55.67         4.49 o
  -8   6   8          9.13         11.10         3.21 o
  -7   6   8          2.09          0.29         2.67 o
  -6   6   8         26.32         21.58         3.39 o
  -5   6   8          7.90         12.74         3.14 o
  -4   6   8         19.67         24.16         3.65 o
  -3   6   8          1.28          2.96         2.54 o
  -2   6   8         10.75         15.27         3.11 o
  -1   6   8         44.48         47.98         4.13 o
   0   6   8          9.93         11.79         2.99 o
   1   6   8          2.91          0.62         2.78 o
   2   6   8          8.97         14.89         3.13 o
   3   6   8          1.91         -0.91         2.99 o
   4   6   8          4.29          7.62         4.22 o
   5   6   8          0.06          8.39         4.36 o
   6   6   8          4.64          0.54         4.16 o
   7   6   8          0.22          5.07         4.49 o
   8   6   8          1.93         -2.19         4.49 o
   9   6   8          1.69         -4.80         4.80 o
  10   6   8          1.45         13.16        12.50 o
 -13   7   8          1.63          5.06         5.25 o
 -12   7   8         18.67         21.05         5.37 o
 -11   7   8         17.89         14.27         4.64 o
 -10   7   8          4.12         13.43         3.85 o
  -9   7   8         42.56         50.61         5.84 o
  -8   7   8         11.43          9.54         3.14 o
  -7   7   8         40.77         45.19         4.14 o
  -6   7   8          0.87          1.38         2.69 o
  -5   7   8         57.45         53.75         4.41 o
  -4   7   8         16.88          9.45         3.24 o
  -3   7   8        254.24        291.72         7.59 o
  -2   7   8         15.07         23.78         3.45 o
  -1   7   8         34.08         46.00         4.09 o
   0   7   8          6.58         10.39         3.46 o
   1   7   8         42.40         40.50         3.88 o
   2   7   8         21.51         17.03         3.72 o
   3   7   8         17.11         26.73         3.97 o
   4   7   8         30.09         33.56         5.39 o
   5   7   8          0.93          1.29         4.29 o
   6   7   8          3.97          3.85         4.50 o
   7   7   8          1.31         -4.40         4.40 o
   8   7   8          1.85         -2.85         5.45 o
   9   7   8          1.12         -5.80         5.80 o
 -13   8   8          1.63          4.37        18.14 o
 -12   8   8          6.14          1.73         4.00 o
 -11   8   8          9.74         15.81         4.15 o
 -10   8   8         44.70         61.18         5.29 o
  -9   8   8         27.12         44.15         4.76 o
  -8   8   8         44.05         42.17         4.58 o
  -7   8   8          4.47          6.59         3.28 o
  -6   8   8          9.84          3.79         3.15 o
  -5   8   8          7.63          6.38         3.12 o
  -4   8   8          0.00         -3.00         3.00 o
  -3   8   8          2.63          1.73         2.88 o
  -2   8   8          1.97          8.93         3.16 o
  -1   8   8        129.21        160.51         6.65 o
   0   8   8          7.16         12.45         3.35 o
   1   8   8          3.12          6.69         3.17 o
   2   8   8         14.62         21.26         3.91 o
   3   8   8         72.73         79.37         5.85 o
   4   8   8         11.23          9.82         3.83 o
   5   8   8          6.42          6.89         4.60 o
   6   8   8          1.59          8.80         4.77 o
   7   8   8          2.80          4.19         6.62 o
   8   8   8          0.01         -5.01         6.19 o
   9   8   8          0.06         -7.91         7.91 o
 -12   9   8          4.99          6.33         5.27 o
 -11   9   8         47.29         64.85         6.25 o
 -10   9   8          1.71         10.71         5.00 o
  -9   9   8         22.98         36.31         4.72 o
  -8   9   8         28.50         33.80         4.40 o
  -7   9   8         23.31         26.80         4.25 o
  -6   9   8          6.31          9.72         3.75 o
  -5   9   8          1.60          2.40         3.16 o
  -4   9   8          6.03         -0.76         2.91 o
  -3   9   8          4.09          7.65         3.26 o
  -2   9   8          3.48          9.30         3.37 o
  -1   9   8         20.38         26.31         3.89 o
   0   9   8          7.10         15.38         3.47 o
   1   9   8         13.05         11.06         4.11 o
   2   9   8          4.96         11.59         3.97 o
   3   9   8         20.11         23.93         4.42 o
   4   9   8          1.34          4.74         3.59 o
   5   9   8          0.08          0.28         5.00 o
   6   9   8         10.22          9.65         6.01 o
   7   9   8          3.89         11.95         5.21 o
   8   9   8          1.69         -7.07        10.97 o
 -11  10   8         55.40         80.32        11.31 o
 -10  10   8         20.35         28.01         6.74 o
  -9  10   8        120.08        136.15        10.24 o
  -8  10   8         16.23         19.25         4.42 o
  -7  10   8          5.84         -0.81         3.57 o
  -6  10   8         36.97         38.49         4.84 o
  -5  10   8         18.56         16.75         4.04 o
  -4  10   8         44.95         41.20         4.41 o
  -3  10   8          0.12          2.91         3.00 o
  -2  10   8         69.61         83.20         5.43 o
  -1  10   8         28.56         31.71         4.21 o
   0  10   8         16.62         12.45         3.94 o
   1  10   8          8.56         11.03         3.98 o
   2  10   8         34.81         33.58         4.68 o
   3  10   8          0.87          2.72         3.76 o
   4  10   8          0.07          3.60         3.98 o
   5  10   8          4.20          3.29         5.43 o
   6  10   8          6.26          3.56         4.61 o
   7  10   8          4.43         12.35        12.08 o
 -10  11   8          7.76         -3.49        13.71 o
  -9  11   8          4.88          8.64         4.26 o
  -8  11   8         11.27         16.28         4.21 o
  -7  11   8          7.42         18.32         4.29 o
  -6  11   8          0.64          6.61         3.77 o
  -5  11   8          0.33          3.71         3.45 o
  -4  11   8          2.95          2.74         3.53 o
  -3  11   8         16.17         26.81         4.36 o
  -2  11   8         24.28         21.90         4.19 o
  -1  11   8          9.48         16.53         4.19 o
   0  11   8          6.29          5.86         4.84 o
   1  11   8          1.98          2.96         3.96 o
   2  11   8          4.26          6.20         3.89 o
   3  11   8         18.29         27.96         4.85 o
   4  11   8          4.45          4.31         3.90 o
   5  11   8         16.72         17.50         5.77 o
  -8  12   8          7.98         17.82         6.94 o
  -7  12   8         21.07         31.07         5.43 o
  -6  12   8         20.64         22.78         4.56 o
  -5  12   8          8.63         14.33         4.25 o
  -4  12   8         13.75         13.50         3.82 o
  -3  12   8          0.16          1.30         4.44 o
  -2  12   8         10.74          7.76         3.88 o
  -1  12   8          1.52          7.16         3.67 o
   0  12   8         13.01         12.61         4.33 o
   1  12   8          7.79         14.84         5.27 o
   2  12   8          9.47         10.56         4.24 o
   3  12   8          5.07         14.39         4.41 o
   4  12   8          0.07          1.79         5.17 o
  -6  13   8          3.80         10.97        11.95 o
  -5  13   8          0.09          2.68         6.04 o
  -4  13   8          1.45          4.04         4.59 o
  -3  13   8          9.83         18.13         9.00 o
  -2  13   8          0.02         -0.78         6.14 o
  -1  13   8          0.06         13.23         5.28 o
   0  13   8          0.01         11.10         4.50 o
   1  13   8          1.19          6.37         5.54 o
   2  13   8          8.01         16.37         6.87 o
 -14   1   9         28.64         19.01         6.57 o
 -13   1   9          1.67         -5.53         5.53 o
 -12   1   9        122.76        135.79         9.36 o
 -11   1   9         22.34         25.71         7.58 o
 -10   1   9          1.22         -4.25         4.25 o
  -9   1   9         10.23          8.47         4.45 o
  -8   1   9          4.83          4.84         4.05 o
  -7   1   9          3.99          8.16         3.88 o
  -6   1   9        100.77         98.04         6.77 o
  -5   1   9          1.94          8.42         2.86 o
  -4   1   9        237.44        265.75         6.80 o
  -3   1   9         74.67         74.33         4.43 o
  -2   1   9         46.18         52.15         4.36 o
  -1   1   9          4.80          2.06         2.87 o
   0   1   9          7.97          7.91         3.05 o
   1   1   9          0.03         -2.64         2.64 o
   2   1   9          8.03          3.86         3.10 o
   3   1   9         15.11          4.15         3.26 o
   4   1   9          7.25          4.81         3.58 o
   5   1   9         10.65          1.87         4.02 o
   6   1   9         13.96          5.09         4.23 o
   7   1   9          7.82         12.08         5.57 o
   8   1   9          0.10         -5.38         5.38 o
   9   1   9          8.56          7.77         7.21 o
  10   1   9          0.09         -0.42         9.55 o
 -14   2   9          1.71          1.89        10.11 o
 -13   2   9          3.81         -7.37         7.37 o
 -12   2   9          0.06         -2.21         4.95 o
 -11   2   9         15.85         17.10         5.32 o
 -10   2   9          2.51         -3.87         3.87 o
  -9   2   9          8.94         -0.94         4.11 o
  -8   2   9          7.04         14.82         4.52 o
  -7   2   9         23.96         23.43         4.05 o
  -6   2   9         34.46         28.40         3.74 o
  -5   2   9         39.44         38.67         3.78 o
  -4   2   9         15.58         21.52         3.46 o
  -3   2   9          0.72          1.19         2.53 o
  -2   2   9          0.98         -2.06         2.57 o
  -1   2   9         14.91         11.97         3.56 o
   0   2   9          1.43          0.72         2.90 o
   1   2   9         16.83         13.91         3.54 o
   2   2   9          1.15         -2.76         2.76 o
   3   2   9         12.81          6.83         3.09 o
   4   2   9          3.27         -1.89         3.24 o
   5   2   9          0.38         -3.62         3.62 o
   6   2   9          2.30         -3.21         4.15 o
   7   2   9          4.79         -4.22         4.22 o
   8   2   9          1.47         -3.39         4.88 o
   9   2   9          6.94          4.99         6.58 o
  10   2   9         10.91         18.79        10.15 o
 -14   3   9         60.26         55.60        14.12 o
 -13   3   9          1.06         -6.17         6.17 o
 -12   3   9          6.29          1.91         5.27 o
 -11   3   9         22.14         18.52         5.37 o
 -10   3   9          8.79         14.02         5.31 o
  -9   3   9         32.58         31.29         5.73 o
  -8   3   9          9.42          8.77         3.36 o
  -7   3   9         74.89         73.67         5.00 o
  -6   3   9         27.08         17.22         3.43 o
  -5   3   9          1.48          4.43         2.97 o
  -4   3   9         40.69         34.38         3.81 o
  -3   3   9        164.19        181.80        10.03 o
  -2   3   9          4.84         -0.11         2.64 o
  -1   3   9          0.01         -0.83         3.00 o
   0   3   9          0.23         -1.82         2.93 o
   1   3   9          5.70          1.09         3.24 o
   2   3   9         32.98         20.86         3.97 o
   3   3   9          5.12         -1.77         3.50 o
   4   3   9          0.07         -3.79         3.79 o
   5   3   9          1.77         -0.77         3.93 o
   6   3   9          0.10         -4.13         4.13 o
   7   3   9          0.13         -4.38         4.38 o
   8   3   9          1.72          1.35         5.39 o
   9   3   9          1.17         -4.94         4.94 o
 -13   4   9          1.93         -6.71         6.71 o
 -12   4   9         32.25         40.33        11.31 o
 -11   4   9          3.28         -3.97         3.97 o
 -10   4   9          4.25          5.00         4.37 o
  -9   4   9          1.99         -2.87         2.87 o
  -8   4   9         10.52          1.52         3.11 o
  -7   4   9          1.34         -2.52         2.52 o
  -6   4   9         21.90         17.13         3.94 o
  -5   4   9         48.93         48.99         4.38 o
  -4   4   9         37.96         34.13         4.01 o
  -3   4   9         88.39        103.90         5.70 o
  -2   4   9          7.73         10.03         3.51 o
  -1   4   9          0.66         -2.95         2.95 o
   0   4   9          0.03         -2.77         2.77 o
   1   4   9         12.18         10.89         3.58 o
   2   4   9          5.96         -2.05         3.22 o
   3   4   9         21.56          7.11         4.14 o
   4   4   9         11.21         -3.39         4.00 o
   5   4   9         11.28         17.02         4.67 o
   6   4   9          2.15         -3.41         5.23 o
   7   4   9          0.61         -0.53         6.26 o
   8   4   9          1.14         -2.77         5.55 o
   9   4   9          0.21         -7.01         7.01 o
 -13   5   9         17.27         14.05        10.18 o
 -12   5   9          0.58         -3.74         8.51 o
 -11   5   9          0.02          3.96         5.27 o
 -10   5   9         16.81         12.16         5.01 o
  -9   5   9          1.51         -0.81         3.62 o
  -8   5   9          3.68          0.35         4.26 o
  -7   5   9          7.81          6.78         3.44 o
  -6   5   9         84.14         84.73         5.92 o
  -5   5   9         39.90         40.05         4.40 o
  -4   5   9        104.35         94.66         5.34 o
  -3   5   9          0.02          2.70         2.96 o
  -2   5   9          2.34          5.47         3.20 o
  -1   5   9         46.99         46.77         4.46 o
   0   5   9         18.45         17.84         3.50 o
   1   5   9          0.14         -4.43         4.43 o
   2   5   9          7.23          3.43         3.72 o
   3   5   9          6.61          3.51         3.69 o
   4   5   9         12.07          1.16         3.96 o
   5   5   9          3.04          0.01         6.82 o
   6   5   9          4.00         -0.12         4.54 o
   7   5   9          1.79          2.01         5.12 o
   8   5   9          0.06         -7.29         7.29 o
   9   5   9          0.76         -6.99         6.99 o
 -13   6   9          7.42         -2.47        19.36 o
 -12   6   9          7.24         11.52         9.36 o
 -11   6   9          0.02         -4.54         4.54 o
 -10   6   9          2.12         -3.34         3.34 o
  -9   6   9          4.94          0.56         3.28 o
  -8   6   9         24.93         21.64         3.73 o
  -7   6   9          7.34          7.92         4.08 o
  -6   6   9         13.44         13.20         3.96 o
  -5   6   9         43.21         44.87         4.62 o
  -4   6   9        119.83        110.59         5.74 o
  -3   6   9          8.82         12.54         3.39 o
  -2   6   9          8.94          9.32         3.28 o
  -1   6   9        180.74        176.60         6.94 o
   0   6   9         44.44         54.22         4.87 o
   1   6   9          6.34          1.73         3.67 o
   2   6   9          0.00         -3.49         3.49 o
   3   6   9         17.05          9.66         4.07 o
   4   6   9         22.98         17.28         6.19 o
   5   6   9         10.61          5.38         5.62 o
   6   6   9          0.61          4.90         5.96 o
   7   6   9          0.42         -2.25         4.70 o
   8   6   9         10.79          5.50         7.18 o
 -12   7   9          0.13         15.64         7.58 o
 -11   7   9         16.15         23.28         6.76 o
 -10   7   9         24.87         31.85         4.92 o
  -9   7   9        139.05        159.23         8.73 o
  -8   7   9         63.33         61.59         5.22 o
  -7   7   9         21.27         16.21         3.83 o
  -6   7   9         16.40         15.00         3.77 o
  -5   7   9          0.33         -2.83         2.83 o
  -4   7   9          0.00          0.38         3.17 o
  -3   7   9         32.23         29.49         3.89 o
  -2   7   9         46.44         52.10         4.55 o
  -1   7   9         67.94         67.38         4.95 o
   0   7   9         74.96         83.61         5.41 o
   1   7   9          5.51          7.74         3.69 o
   2   7   9          6.92          9.93         4.69 o
   3   7   9          2.93          9.38         4.80 o
   4   7   9         27.15         29.14         7.66 o
   5   7   9          7.98          7.99         4.83 o
   6   7   9          0.40         -3.43         4.75 o
   7   7   9          2.14         -5.21         6.16 o
   8   7   9          2.63         -6.56         8.87 o
 -11   8   9          2.24          9.14         6.18 o
 -10   8   9         45.08         54.55         7.40 o
  -9   8   9         16.97         23.12         6.07 o
  -8   8   9          0.08          5.20         3.85 o
  -7   8   9          1.87          2.58         3.74 o
  -6   8   9         19.83         20.47         3.95 o
  -5   8   9         13.04         15.27         3.96 o
  -4   8   9         14.32          9.05         3.40 o
  -3   8   9         11.92         11.94         3.63 o
  -2   8   9         41.77         33.18         4.15 o
  -1   8   9         74.17         83.37         6.60 o
   0   8   9        160.64        165.81         7.14 o
   1   8   9          0.34         12.86         4.01 o
   2   8   9          7.16         15.02         5.84 o
   3   8   9         40.60         37.26         9.96 o
   4   8   9          1.00          2.07         4.29 o
   5   8   9         10.37          8.62         5.80 o
   6   8   9          1.44         14.65         5.67 o
   7   8   9         12.35          1.96         6.73 o
 -10   9   9         29.26         41.85         5.60 o
  -9   9   9         46.85         58.16         5.86 o
  -8   9   9         32.66         43.58         5.36 o
  -7   9   9         10.31         12.24         4.04 o
  -6   9   9          1.29          1.06         3.44 o
  -5   9   9          1.33         -2.73         3.67 o
  -4   9   9          1.52          2.98         3.41 o
  -3   9   9          0.10         -2.97         2.97 o
  -2   9   9         11.67          5.74         3.62 o
  -1   9   9          4.51          0.91         3.46 o
   0   9   9         40.80         40.08         5.41 o
   1   9   9         14.02         17.74         4.31 o
   2   9   9         21.24         21.20         6.07 o
   3   9   9          1.49          4.55         7.50 o
   4   9   9          0.00         -5.82         7.19 o
   5   9   9         37.91         23.79         7.82 o
   6   9   9          7.52         19.25         6.67 o
  -9  10   9          5.57         13.16         8.19 o
  -8  10   9         19.00         23.88         4.99 o
  -7  10   9          0.17          2.64         3.85 o
  -6  10   9          2.64          4.80         4.00 o
  -5  10   9          1.88          3.05         3.93 o
  -4  10   9          0.62          3.40         4.32 o
  -3  10   9         27.42         26.47         4.25 o
  -2  10   9          1.28          6.52         3.83 o
  -1  10   9         10.75          3.70         4.03 o
   0  10   9          6.09         11.45         4.45 o
   1  10   9          0.38          4.99         4.17 o
   2  10   9          0.94          2.71         5.27 o
   3  10   9          6.97         10.25         6.05 o
   4  10   9          8.40         11.29         6.82 o
  -7  11   9          4.59         16.07         5.01 o
  -6  11   9          4.83          6.48         3.90 o
  -5  11   9         10.03          9.27         3.89 o
  -4  11   9          0.30         -2.51         4.37 o
  -3  11   9          0.77         -2.43         4.01 o
  -2  11   9          0.21         -0.94         3.77 o
  -1  11   9          9.30         18.47         4.87 o
   0  11   9          0.22          2.17         4.01 o
   1  11   9          6.01         15.08         4.92 o
   2  11   9          8.17          5.09         4.57 o
   3  11   9          0.21          6.10        12.04 o
  -5  12   9         16.19         17.79         8.04 o
  -4  12   9          0.02          0.52         5.16 o
  -3  12   9         13.44         19.62         5.66 o
  -2  12   9         18.17         23.47         5.38 o
  -1  12   9          0.26          6.62         5.77 o
   0  12   9         11.19         20.77        10.67 o
   1  12   9          0.01         64.11        46.90 o
 -13   0  10          0.03         -2.85         8.72 o
 -12   0  10          3.26         -7.15        14.15 o
 -11   0  10         68.96         90.03        11.78 o
 -10   0  10          0.17         -0.56         6.66 o
  -9   0  10          0.24         -3.17        14.90 o
  -8   0  10         36.60         43.78         9.82 o
  -7   0  10          1.33         -4.75         9.63 o
  -6   0  10          0.13         -1.45         8.78 o
  -5   0  10          0.41          6.23         8.30 o
  -4   0  10        444.61        480.32        42.49 o
  -3   0  10         19.20         28.99         7.45 o
  -2   0  10          2.10          6.37         5.92 o
  -1   0  10          8.63          8.54         8.23 o
   0   0  10          9.68         11.11         9.21 o
   1   0  10         29.76         10.09         5.73 o
   2   0  10         54.05         42.47         7.16 o
   3   0  10         16.98          2.93         5.59 o
   4   0  10          0.52         -0.69         6.87 o
   5   0  10          2.80         -2.22         7.20 o
   6   0  10          5.62          0.95         7.73 o
   7   0  10          0.05         -3.70         8.35 o
   8   0  10          6.48         -0.31        12.47 o
 -13   1  10          4.31          1.51        11.15 o
 -12   1  10         15.52          3.74         5.66 o
 -11   1  10         48.25         71.88        15.00 o
 -10   1  10         44.14         54.36         6.86 o
  -9   1  10         23.52         25.58         5.68 o
  -8   1  10          0.08          5.42         6.40 o
  -7   1  10          9.07          4.18         4.23 o
  -6   1  10          0.31         -1.49         6.33 o
  -5   1  10        164.46        137.99         8.59 o
  -4   1  10         11.42         22.25         6.91 o
  -3   1  10        159.65        146.86         7.42 o
  -2   1  10          2.95          8.99         4.22 o
  -1   1  10          9.03         11.58         3.68 o
   0   1  10          2.49         -3.09         3.09 o
   1   1  10          0.14         -3.30         3.30 o
   2   1  10          1.10         -3.43         3.43 o
   3   1  10          4.59         -3.52         3.52 o
   4   1  10          7.57         -0.60         4.89 o
   5   1  10          0.51         -4.87         4.87 o
   6   1  10          0.07         -4.62         4.62 o
   7   1  10          2.62         -5.55         5.55 o
   8   1  10          0.23         -8.94         8.94 o
 -13   2  10          2.35          9.35         6.02 o
 -12   2  10         30.12         27.80         7.11 o
 -11   2  10          1.52          4.77         5.55 o
 -10   2  10         14.35         20.82         5.64 o
  -9   2  10         13.28         14.21         5.99 o
  -8   2  10          0.56          9.18         4.94 o
  -7   2  10         28.73         34.52         6.50 o
  -6   2  10         16.54         19.56         5.99 o
  -5   2  10          0.53          3.01         3.42 o
  -4   2  10         56.91         60.59         5.12 o
  -3   2  10         89.71         78.40         5.62 o
  -2   2  10          9.23          9.80         3.67 o
  -1   2  10          0.75         -3.36         3.36 o
   0   2  10          0.25         -3.38         3.38 o
   1   2  10          3.55         -2.24         3.42 o
   2   2  10         28.23         11.03         4.13 o
   3   2  10         36.73         22.78         4.80 o
   4   2  10          2.56         -3.84         3.84 o
   5   2  10          0.61         -4.23         4.23 o
   6   2  10          0.26         -5.91         5.91 o
   7   2  10          0.80         -5.25         5.25 o
   8   2  10          0.00        -13.45        13.45 o
 -12   3  10          0.10         -7.63         7.63 o
 -11   3  10         63.61         65.73         7.59 o
 -10   3  10          7.74         14.87         7.43 o
  -9   3  10         12.81          0.81         6.34 o
  -8   3  10          8.92          6.73         6.50 o
  -7   3  10          0.06         -0.89         3.61 o
  -6   3  10         23.34         25.52         4.05 o
  -5   3  10         19.59         19.99         3.95 o
  -4   3  10         24.60         21.09         4.05 o
  -3   3  10        124.83        127.72         6.98 o
  -2   3  10         37.24         33.94         4.68 o
  -1   3  10          2.27         -3.33         3.33 o
   0   3  10          1.74         -3.16         3.16 o
   1   3  10          1.80         -1.81         4.13 o
   2   3  10          9.63         -0.56         3.63 o
   3   3  10          0.49         -2.17         5.46 o
   4   3  10         12.12          2.66         4.32 o
   5   3  10         12.30         -3.48         4.55 o
   6   3  10          0.62         -5.76         6.92 o
   7   3  10          2.44         -4.74         5.25 o
   8   3  10          0.56         -3.52        19.33 o
 -12   4  10         16.18         26.09        16.59 o
 -11   4  10         13.06         12.32         9.43 o
 -10   4  10         12.68         -2.72         7.20 o
  -9   4  10          0.08         -4.35         4.35 o
  -8   4  10          3.35          0.03         3.74 o
  -7   4  10          1.56          2.03         3.75 o
  -6   4  10          0.22         -3.64         3.64 o
  -5   4  10          0.41          5.59         3.32 o
  -4   4  10         27.96         32.74         4.49 o
  -3   4  10         90.53        101.97         6.24 o
  -2   4  10          9.31          9.09         3.99 o
  -1   4  10          1.04         -4.91         4.91 o
   0   4  10          3.27         -3.67         3.67 o
   1   4  10          3.23         -2.18         3.55 o
   2   4  10          7.03          2.09         3.95 o
   3   4  10          1.57         -3.81         3.81 o
   4   4  10          1.37         -3.83         3.83 o
   5   4  10          3.12         -5.09         5.09 o
   6   4  10          0.86         -4.81         4.81 o
   7   4  10          0.17         -7.50         7.50 o
 -12   5  10         11.45         25.32        11.80 o
 -11   5  10         13.62         10.76         8.40 o
 -10   5  10          2.44         -4.05         4.63 o
  -9   5  10          8.15          0.68         4.85 o
  -8   5  10          2.35         -5.08         5.58 o
  -7   5  10          5.99         -0.38         3.75 o
  -6   5  10         22.50         29.29         5.68 o
  -5   5  10          5.83          3.32         3.74 o
  -4   5  10          5.71         11.33         3.78 o
  -3   5  10          0.79          0.77         3.40 o
  -2   5  10         20.94         22.03         4.60 o
  -1   5  10          1.84          7.93         4.59 o
   0   5  10          6.14          3.13         4.17 o
   1   5  10          8.98          4.59         5.78 o
   2   5  10          6.31          7.12         4.34 o
   3   5  10          6.04         -2.73         4.38 o
   4   5  10          0.02         -4.04         4.04 o
   5   5  10          4.76         -2.95         7.62 o
   6   5  10          0.55         -6.16         6.16 o
   7   5  10          0.03         -2.54         7.59 o
 -11   6  10         46.36         77.62        10.14 o
 -10   6  10          6.29         14.47         6.24 o
  -9   6  10          5.52          4.14         4.15 o
  -8   6  10          1.36         -3.35         3.35 o
  -7   6  10         14.38         13.48         4.14 o
  -6   6  10          1.38          1.17         3.35 o
  -5   6  10          2.74          5.35         3.74 o
  -4   6  10          8.28         13.55         4.00 o
  -3   6  10          0.88          3.38         3.69 o
  -2   6  10          2.93          8.36         3.96 o
  -1   6  10          1.80          0.91         3.88 o
   0   6  10          3.37          5.13         4.51 o
   1   6  10         19.39         16.66         5.16 o
   2   6  10          0.03         -4.32         4.32 o
   3   6  10          2.08         -3.36         4.66 o
   4   6  10          3.76          6.59         4.75 o
   5   6  10          0.17         -4.04         5.71 o
   6   6  10          0.81         -4.96         5.76 o
 -10   7  10         10.11         22.21         5.13 o
  -9   7  10         11.40          9.31         8.90 o
  -8   7  10          0.62          2.85         5.21 o
  -7   7  10          3.46          8.59         4.24 o
  -6   7  10          1.25          2.32         3.77 o
  -5   7  10          6.38         10.96         4.71 o
  -4   7  10          0.08          0.42         3.85 o
  -3   7  10         14.25         14.26         4.23 o
  -2   7  10          3.47         -1.10         3.53 o
  -1   7  10         43.38         43.04         5.40 o
   0   7  10          0.87          4.22         5.19 o
   1   7  10          9.23          5.40         4.87 o
   2   7  10          0.42          3.46         5.11 o
   3   7  10         11.84         11.29         5.33 o
   4   7  10          0.56          1.34         7.57 o
   5   7  10          5.85          5.91         5.39 o
   6   7  10          4.13          0.40        10.94 o
  -9   8  10          1.45         15.71         5.59 o
  -8   8  10         34.95         54.72         6.23 o
  -7   8  10          8.01         16.62         4.53 o
  -6   8  10          1.57          1.94         5.27 o
  -5   8  10          0.53         -2.23         3.74 o
  -4   8  10          9.51          3.99         4.11 o
  -3   8  10          5.04          5.58         3.97 o
  -2   8  10          0.05          1.57         3.96 o
  -1   8  10          3.40         -0.97         4.09 o
   0   8  10          0.00          6.21         5.06 o
   1   8  10         13.33         21.41         5.97 o
   2   8  10          1.99         10.22         5.57 o
   3   8  10          2.98          7.40         6.53 o
   4   8  10          2.10          5.47         8.70 o
   5   8  10          8.33         39.36        13.85 o
  -8   9  10          0.26         20.78         6.04 o
  -7   9  10          2.65         15.11         5.06 o
  -6   9  10         12.96         19.89         4.48 o
  -5   9  10          1.60          3.42         3.80 o
  -4   9  10          1.10          4.19         3.75 o
  -3   9  10          0.62         -3.01         4.06 o
  -2   9  10          6.91          0.47         4.13 o
  -1   9  10          0.50         -0.79         6.46 o
   0   9  10          1.11          9.79         5.08 o
   1   9  10          1.51         11.20         5.86 o
   2   9  10          0.05          9.86         7.21 o
   3   9  10          5.02          6.23         7.34 o
  -6  10  10          0.01         11.66         6.09 o
  -5  10  10          6.92          4.15         5.12 o
  -4  10  10          2.87         -1.64         4.79 o
  -3  10  10          2.24          2.94         3.91 o
  -2  10  10          4.95          6.16         5.07 o
  -1  10  10          1.72         -1.43         5.45 o
   0  10  10          9.94         11.70         6.05 o
   1  10  10         19.25         24.28         9.12 o
 -11   1  11          0.26          5.85        10.94 o
 -10   1  11         64.20         76.07         8.50 o
  -9   1  11          2.58          4.40         8.52 o
  -8   1  11          2.46         -4.22         7.70 o
  -7   1  11          2.10         -5.84         5.84 o
  -6   1  11          1.99         -6.48         6.48 o
  -5   1  11          3.39         -5.65         5.65 o
  -4   1  11         22.54         15.47         7.57 o
  -3   1  11          0.04          1.22         5.55 o
  -2   1  11         65.63         56.22         6.55 o
  -1   1  11         15.59         12.15         5.22 o
   0   1  11         14.59          8.02         6.17 o
   1   1  11          1.10         -4.79         4.81 o
   2   1  11          1.16         -2.18         4.30 o
   3   1  11          0.18         -4.81         4.81 o
   4   1  11          1.30         -5.07         5.07 o
   5   1  11          2.34         -5.80         5.80 o
   6   1  11          2.74         -7.57         7.57 o
 -11   2  11          1.34          5.64        11.33 o
 -10   2  11          0.86          4.15         7.04 o
  -9   2  11          9.04         19.26         7.84 o
  -8   2  11          0.66         -4.74         8.56 o
  -7   2  11          4.77         -0.88         4.95 o
  -6   2  11          0.01         -5.38         5.38 o
  -5   2  11          1.84         -4.36         5.15 o
  -4   2  11          3.08          2.85         6.05 o
  -3   2  11         23.91         18.27         6.34 o
  -2   2  11          2.52          0.63         5.72 o
  -1   2  11          0.59         -1.80         5.27 o
   0   2  11          2.12         -3.25         4.39 o
   1   2  11          2.46         -4.94         4.94 o
   2   2  11          1.44         -2.75         4.85 o
   3   2  11          3.23         -4.88         4.88 o
   4   2  11          0.31         -6.46         6.46 o
   5   2  11          1.28         -6.46         6.46 o
   6   2  11          0.15         -7.69         7.69 o
 -11   3  11          5.67         10.02        14.14 o
 -10   3  11          3.13          5.84         8.42 o
  -9   3  11          9.06          3.49        10.84 o
  -8   3  11          9.70          9.38         7.37 o
  -7   3  11          4.81          6.76         8.80 o
  -6   3  11          0.01         -4.80         4.80 o
  -5   3  11         11.99         -1.81         6.11 o
  -4   3  11         21.36          8.24         5.02 o
  -3   3  11          0.10         -1.87         5.47 o
  -2   3  11         17.33          7.99         4.45 o
  -1   3  11         37.31         27.98         5.03 o
   0   3  11          8.49          3.66         4.35 o
   1   3  11          0.36         -3.60         3.60 o
   2   3  11          0.77         -4.85         4.85 o
   3   3  11          0.10         -4.59         4.59 o
   4   3  11          5.58         -4.50         4.50 o
   5   3  11          1.63         -6.12         6.12 o
 -10   4  11          3.68         -4.19         7.70 o
  -9   4  11          0.74         -6.12        10.58 o
  -8   4  11          8.20          3.76         6.10 o
  -7   4  11          1.38          6.26        11.61 o
  -6   4  11          0.80         -3.38         4.06 o
  -5   4  11          1.87         -1.25         4.20 o
  -4   4  11         10.89          8.66         4.44 o
  -3   4  11         10.76          6.45         4.46 o
  -2   4  11         10.19          1.63         4.12 o
  -1   4  11         15.15          8.18         6.71 o
   0   4  11          8.32          3.63         4.54 o
   1   4  11          5.59          2.23         7.17 o
   2   4  11          0.00         -4.22         4.22 o
   3   4  11          3.20         -1.18         4.32 o
   4   4  11          3.14         -3.71         4.69 o
   5   4  11          4.26         -6.10         6.10 o
 -10   5  11          0.07          1.91        33.24 o
  -9   5  11          0.06          2.36         9.04 o
  -8   5  11          5.30         12.64         9.72 o
  -7   5  11          1.35          2.88         4.64 o
  -6   5  11          0.07         -2.56         5.05 o
  -5   5  11          0.32         -4.97         5.08 o
  -4   5  11         10.39         -5.88         5.88 o
  -3   5  11          6.60          5.43         5.18 o
  -2   5  11         41.61         37.24         5.57 o
  -1   5  11          3.39         -4.72         4.72 o
   0   5  11          1.90         -4.37         6.90 o
   1   5  11          7.47          2.90         4.93 o
   2   5  11          3.12          0.10         5.10 o
   3   5  11          1.15         -4.47         4.47 o
   4   5  11          0.25         -5.91         7.83 o
  -9   6  11          0.42         -8.47         9.49 o
  -8   6  11          0.72          7.15         5.68 o
  -7   6  11          0.87          1.47         3.80 o
  -6   6  11          3.60         15.22         5.30 o
  -5   6  11          0.05         -1.56         3.71 o
  -4   6  11          5.78          4.90         4.25 o
  -3   6  11         13.78         13.25         4.72 o
  -2   6  11         15.42         15.28         4.98 o
  -1   6  11         16.38         14.98         6.40 o
   0   6  11          7.28          8.81         5.27 o
   1   6  11         33.33         24.23         5.67 o
   2   6  11         15.52         16.87         6.06 o
   3   6  11          1.51         -3.23         9.53 o
   4   6  11          0.01         15.64        14.43 o
  -8   7  11         16.30         32.10         7.45 o
  -7   7  11         44.63         57.92         7.72 o
  -6   7  11         36.70         38.05         5.54 o
  -5   7  11          0.97          1.80         5.94 o
  -4   7  11          3.01         -0.36         5.10 o
  -3   7  11          0.64         -2.16         4.48 o
  -2   7  11          0.19          0.61         4.85 o
  -1   7  11          5.75         -4.00         5.61 o
   0   7  11          3.45         -6.66         6.66 o
   1   7  11         10.94         17.55         9.30 o
   2   7  11         12.33         24.32         7.70 o
   3   7  11          3.66         25.10        19.11 o
  -6   8  11          2.82         15.51         7.13 o
  -5   8  11          0.77          3.72         4.69 o
  -4   8  11          2.64         -0.91         4.35 o
  -3   8  11          2.76         -4.25         4.78 o
  -2   8  11          2.27         -6.92         6.92 o
  -1   8  11          2.28          5.42         5.83 o
   0   8  11          9.08         -3.18        10.50 o
   1   8  11         20.76         40.54        11.66 o
  -8   0  12          6.52         -1.04        13.41 o
  -7   0  12          0.98         -7.38        10.31 o
  -6   0  12          3.82        -10.84        10.84 o
  -5   0  12          0.26         -9.91        10.70 o
  -4   0  12          0.19        -10.66        10.96 o
  -3   0  12          1.55        -10.32        10.32 o
  -2   0  12        110.23        106.88        37.81 o
  -1   0  12          1.23          1.51         7.89 o
   0   0  12          0.84         -6.95         6.95 o
   1   0  12          3.72        -10.29        15.83 o
   2   0  12          0.74         -9.46         9.46 o
   3   0  12          1.66        -11.32        13.57 o
  -8   1  12         15.87         22.39        11.60 o
  -7   1  12          0.18        -16.34        16.79 o
  -6   1  12          0.01         -6.06         6.06 o
  -5   1  12          1.54         -7.31         7.31 o
  -4   1  12          0.03         -7.23         7.23 o
  -3   1  12         26.26         20.52         8.19 o
  -2   1  12          0.02         -0.46         6.12 o
  -1   1  12         32.45         18.60         8.51 o
   0   1  12          1.82         -2.00         5.33 o
   1   1  12          0.62         -6.24         6.24 o
   2   1  12          0.15         -6.41         6.41 o
   3   1  12          0.33         -7.51         7.51 o
  -8   2  12          0.36        -12.57        12.57 o
  -7   2  12         11.49         21.01         9.83 o
  -6   2  12          0.43        -10.39        10.39 o
  -5   2  12          3.78          0.46        14.85 o
  -4   2  12          1.41         -6.63         6.63 o
  -3   2  12          3.20         -5.26         8.21 o
  -2   2  12         26.28         19.46         7.04 o
  -1   2  12         18.62          0.92         6.33 o
   0   2  12          2.77         -5.33         5.88 o
   1   2  12          0.96         -4.19         7.47 o
   2   2  12          0.15         -7.63         7.63 o
  -8   3  12          0.73          0.13        15.33 o
  -7   3  12          0.15         -7.73         7.73 o
  -6   3  12          1.57         -7.43         7.43 o
  -5   3  12          0.73         -6.97         6.97 o
  -4   3  12          7.19         -5.92         5.92 o
  -3   3  12          7.52         -6.16         6.16 o
  -2   3  12          3.61         -7.47         7.47 o
  -1   3  12         33.44         33.99        12.59 o
   0   3  12          6.59          0.17         6.34 o
   1   3  12          0.92          1.46         9.31 o
   2   3  12          1.07          1.86        10.12 o
  -7   4  12          0.28         -7.11        13.55 o
  -6   4  12          0.48         -8.75         8.75 o
  -5   4  12          0.87         -7.32         7.32 o
  -4   4  12          0.00         -8.52         8.52 o
  -3   4  12          0.89         -6.90         6.90 o
  -2   4  12          2.70         -7.55         7.55 o
  -1   4  12         19.85         17.51         7.84 o
   0   4  12          7.45         16.83         6.30 o
   1   4  12          0.58         11.82         7.60 o
  -6   5  12          0.90         -8.02         8.02 o
  -5   5  12          1.94        -13.56        13.56 o
  -4   5  12          6.15         -5.07         5.29 o
  -3   5  12          1.41         -7.81         7.81 o
  -2   5  12          1.41         -5.09         5.09 o
  -1   5  12          0.34         -6.27         6.27 o
   0   5  12          3.26         -0.66         9.51 o
  -4   6  12          0.65         20.02        12.97 o
  -3   6  12          1.09         -7.78        11.63 o
  -2   6  12          2.74         -1.37        15.80 o
                                                
